# Supplementary material for: Bis(μ-N-nitroso-N-phenyl­hydroxy­laminato)-κ3 O,O′:O′;κ3 O′:O,O′-bis­[(N-nitroso-N-phenyl­hydroxy­laminato-κ2 O,O′)lead(II)]
Source: Acta Crystallogr Sect E Struct Rep Online. 2011 Feb 26;67(Pt 3):m377. doi: 10.1107/S1600536811006775 (PMC3052047; doi:10.1107/S1600536811006775)
Supplement: Supplementary file 2 [file e-67-0m377-Isup2.hkl]

# 
# h,k,l, Fc-squared, Fo-squared, sigma(Fo-squared) and status flag 
# 
data_I
_shelx_title '  P-1' 
_shelx_refln_list_code          4 
_shelx_F_calc_maximum      387.01 
_exptl_crystal_F_000       896.00 
_reflns_d_resolution_high  0.7696 
 
loop_ 
 _symmetry_equiv_pos_as_xyz 
 'x, y, z' 
 '-x, -y, -z' 
 
_cell_length_a     9.6149 
_cell_length_b    11.5340 
_cell_length_c    13.2724 
_cell_angle_alpha  82.459 
_cell_angle_beta   79.280 
_cell_angle_gamma  67.369 
 
_shelx_F_squared_multiplier     1.000 
 
loop_ 
 _refln_index_h 
 _refln_index_k 
 _refln_index_l 
 _refln_F_squared_calc 
 _refln_F_squared_meas 
 _refln_F_squared_sigma 
 _refln_observed_status 
   1   0   0      161.58      190.59      9.31 o 
   2   0   0    11117.42    11599.90    289.38 o 
   3   0   0       19.84      133.45     38.70 o 
   4   0   0    14021.47    14158.84    356.89 o 
   5   0   0    34673.97    35572.79    881.42 o 
   6   0   0    15547.58    16094.54    409.90 o 
   7   0   0     6466.74     6895.60    190.39 o 
   8   0   0       49.85       67.91     49.78 o 
   9   0   0     7059.15     6540.02    285.10 o 
  10   0   0       56.49        9.07     63.51 o 
  11   0   0    18480.25    17450.83    687.38 o 
 -11   1   0    10639.36    10571.76    448.41 o 
 -10   1   0      911.89      874.51    119.61 o 
  -9   1   0     2798.85     2695.65    280.54 o 
  -8   1   0       33.39       38.22     53.26 o 
  -7   1   0    10873.67    11481.04    301.85 o 
  -6   1   0    18538.27    18725.66    474.30 o 
  -5   1   0    15356.72    15513.46    393.75 o 
  -4   1   0    12168.01    12031.78    357.10 o 
  -3   1   0      998.26     1228.83     56.50 o 
  -2   1   0    12616.21    12682.91    359.93 o 
  -1   1   0     1397.34     1670.32     46.11 o 
   1   1   0     3819.05     4049.53    159.95 o 
   2   1   0     3631.98     4211.44    111.29 o 
   3   1   0     1525.74     1657.21     50.38 o 
   4   1   0    29767.82    29823.24    739.82 o 
   5   1   0    32570.29    33221.07    824.26 o 
   6   1   0     8366.55     8589.81    250.76 o 
   7   1   0     2706.13     2873.63    112.62 o 
   8   1   0       96.33      120.48     33.44 o 
   9   1   0     8234.88     8364.35    275.72 o 
  10   1   0       12.41       75.09     62.37 o 
  11   1   0    13481.30    13373.89    541.73 o 
 -10   2   0      907.23      868.99    105.32 o 
  -9   2   0      360.23      381.82     79.57 o 
  -8   2   0      468.54      430.01     68.89 o 
  -7   2   0     8599.82     8725.35    278.35 o 
  -6   2   0    12735.29    12951.70    334.91 o 
  -5   2   0     8219.49     8110.24    250.83 o 
  -4   2   0     4421.84     4247.78    118.18 o 
  -3   2   0       13.02       72.48     14.70 o 
  -2   2   0    35811.49    34704.41    856.72 o 
  -1   2   0      170.39      287.52     22.38 o 
   0   2   0    74175.52    60120.09   1899.08 o 
   1   2   0     2505.93     2518.85     88.21 o 
   2   2   0     2654.91     3022.09     96.75 o 
   3   2   0      210.96      240.15     19.24 o 
   4   2   0    76476.45    71347.64   1755.17 o 
   5   2   0    40805.52    41646.33   1032.20 o 
   6   2   0     7023.18     7243.90    195.35 o 
   7   2   0     1488.24     1734.60     74.79 o 
   8   2   0      476.87      538.72     45.96 o 
   9   2   0    13719.22    14113.87    438.55 o 
  10   2   0        8.06       52.89     52.55 o 
  11   2   0    11606.74    11443.68    470.01 o 
 -10   3   0      341.52      299.07    127.79 o 
  -9   3   0       30.43      -42.45     63.18 o 
  -8   3   0     5597.48     5370.78    244.30 o 
  -7   3   0    14779.41    13801.91    533.68 o 
  -6   3   0    10623.21    10136.72    396.84 o 
  -5   3   0     7279.59     7129.65    192.76 o 
  -4   3   0     4899.06     5332.55    146.43 o 
  -3   3   0       50.06       94.14     17.45 o 
  -2   3   0    32804.90    30928.24    766.80 o 
  -1   3   0      122.75      245.14     20.67 o 
   0   3   0    28121.89    27053.63    668.55 o 
   1   3   0     4465.60     4751.11    124.60 o 
   2   3   0       45.17      175.86     58.39 o 
   3   3   0    13811.29    13989.40    410.04 o 
   4   3   0    43948.11    42094.66   1212.10 o 
   5   3   0    10207.64    10214.91    265.28 o 
   6   3   0     9011.93     9372.22    247.62 o 
   7   3   0      377.73      462.37     58.48 o 
   8   3   0      700.98      728.24     49.67 o 
   9   3   0    17460.25    18104.95    471.75 o 
  10   3   0       14.09       37.68     47.23 o 
  11   3   0     7585.72     7634.30    336.37 o 
  12   3   0      430.38      419.38    101.16 o 
  -9   4   0     1518.48     1598.96    200.14 o 
  -8   4   0     2595.56     2561.51    152.01 o 
  -7   4   0     9775.82     9317.72    378.27 o 
  -6   4   0    17083.06    16866.93    638.60 o 
  -5   4   0     2372.36     2295.64     79.07 o 
  -4   4   0        0.39       39.62     20.28 o 
  -3   4   0     1520.11     1590.55     55.68 o 
  -2   4   0    23255.64    21620.67    746.78 o 
  -1   4   0       17.82      135.36     19.82 o 
   0   4   0    18905.12    18717.02    467.20 o 
   1   4   0     1692.12     1907.21     58.01 o 
   2   4   0    10774.93    10362.95    324.91 o 
   3   4   0    16898.71    15717.39   1015.17 o 
   4   4   0    40652.91    37880.14    939.13 o 
   5   4   0    18877.06    18670.35    550.05 o 
   6   4   0     1546.29     1473.26     78.91 o 
   7   4   0       68.47      127.73     29.83 o 
   8   4   0     4729.55     4791.37    145.92 o 
   9   4   0    26944.29    27527.87    702.23 o 
  10   4   0       30.01       64.08     49.10 o 
  11   4   0     7279.23     7169.52    255.71 o 
  12   4   0      146.65       57.28    130.52 o 
  -9   5   0     3623.89     3796.46    211.36 o 
  -8   5   0     4372.42     4133.28    209.50 o 
  -7   5   0     7631.57     7066.59    303.93 o 
  -6   5   0    12122.01    11500.58    452.80 o 
  -5   5   0      996.00     1063.65     65.78 o 
  -4   5   0     2473.58     2432.27     80.90 o 
  -3   5   0      875.11      910.39     49.50 o 
  -2   5   0    37083.96    35021.59    991.90 o 
  -1   5   0      495.53      503.75     29.00 o 
   0   5   0    17974.57    18553.70    465.86 o 
   1   5   0      751.06      874.61     35.86 o 
   2   5   0    17316.81    17366.44    436.27 o 
   3   5   0    22171.07    20371.19    510.12 o 
   4   5   0    31857.71    23977.56    907.81 o 
   5   5   0    13001.49    12387.24    321.31 o 
   6   5   0      394.91      346.77     37.99 o 
   7   5   0     2917.88     3176.10    105.31 o 
   8   5   0       79.68      101.15     32.88 o 
   9   5   0    20724.78    21966.69    567.42 o 
  10   5   0        6.52       54.21     41.08 o 
  11   5   0     3583.73     3562.31    194.47 o 
  12   5   0       41.53      146.31    133.87 o 
  -8   6   0     3457.06     3524.47    195.05 o 
  -7   6   0     8178.79     7786.75    335.50 o 
  -6   6   0     7897.68     7948.33    330.77 o 
  -5   6   0       97.30       65.90     48.69 o 
  -4   6   0     3910.82     3913.99    119.50 o 
  -3   6   0     2539.46     2556.50     96.80 o 
  -2   6   0    40677.86    38056.81    948.97 o 
  -1   6   0       18.97       44.67     18.24 o 
   0   6   0     2081.57     1997.55     65.53 o 
   1   6   0     1105.86     1209.56     46.22 o 
   2   6   0    19425.42    19098.31    481.07 o 
   3   6   0    19791.71    18581.10    467.90 o 
   4   6   0    18760.38    17015.10    524.38 o 
   5   6   0    15246.07    11860.03   1071.46 o 
   6   6   0      187.06      180.82     30.85 o 
   7   6   0    13846.08    14288.42    436.62 o 
   8   6   0     3520.57     3775.64    176.88 o 
   9   6   0    25233.85    26011.85    667.81 o 
  10   6   0       10.89       67.27     51.33 o 
  11   6   0     1490.26     1348.12    136.85 o 
  12   6   0       37.92       89.05     82.86 o 
  -7   7   0     6060.80     5794.94    268.79 o 
  -6   7   0     3294.27     3249.67    175.78 o 
  -5   7   0      337.13      439.45     67.20 o 
  -3   7   0      641.91      693.20     78.49 o 
  -2   7   0    37043.89    35207.77    881.96 o 
  -1   7   0       96.82      120.26     24.03 o 
   0   7   0     1476.00     1506.28     57.47 o 
   1   7   0      754.59      743.60     38.13 o 
   2   7   0    24085.45    23838.88    599.88 o 
   3   7   0    30190.20    29483.67    738.50 o 
   4   7   0    16408.97    15847.80    405.09 o 
   5   7   0    10514.02    10169.35    269.77 o 
   6   7   0      148.61      222.94     38.55 o 
   7   7   0    15649.84    15701.00    412.91 o 
   8   7   0      236.00      226.57     99.63 o 
   9   7   0    30252.96    30483.06    901.08 o 
  10   7   0       14.53      -12.71     49.62 o 
  11   7   0       35.09      -23.53     80.84 o 
  12   7   0     1111.88     1064.16    263.81 o 
  -7   8   0     3955.61     4064.23    339.01 o 
  -6   8   0      782.74      912.51    100.02 o 
  -5   8   0      682.49      453.77    107.35 o 
  -4   8   0     9981.45     5530.46    343.55 o 
  -3   8   0      522.89      503.28     42.11 o 
  -2   8   0    29168.93    27888.54    706.88 o 
  -1   8   0      664.51      781.71     79.45 o 
   0   8   0     1190.95     1364.14     57.32 o 
   1   8   0     3500.75     3588.98    108.17 o 
   2   8   0    20325.51    20113.27    511.34 o 
   3   8   0    29475.83    29111.14    731.28 o 
   4   8   0     5591.85     5635.15    179.02 o 
   5   8   0     1341.09     1240.37     73.44 o 
   6   8   0      265.81      353.31     46.49 o 
   7   8   0    22563.94    22356.54    832.02 o 
   8   8   0       91.43      110.37     45.60 o 
   9   8   0    23251.02    24185.39    899.24 o 
  10   8   0       19.03       80.39     53.95 o 
  11   8   0      113.47      120.81     69.31 o 
  12   8   0     1823.71     1850.37    204.81 o 
  -6   9   0      376.38      338.71     76.77 o 
  -5   9   0      501.67      544.57    114.70 o 
  -4   9   0     8258.59     8183.49    338.91 o 
  -3   9   0       63.91      145.02     40.52 o 
  -2   9   0    20177.04    19894.30    514.58 o 
  -1   9   0      481.56      529.17     41.63 o 
   0   9   0      343.88      389.36     36.28 o 
   1   9   0     2904.81     3004.25     97.60 o 
   2   9   0     9089.29     9376.17    251.53 o 
   3   9   0    19434.11    19676.98    503.21 o 
   4   9   0     3155.64     3295.40    126.43 o 
   5   9   0      620.81      734.84     66.27 o 
   6   9   0      978.79      941.78     67.67 o 
   7   9   0    22807.58    22177.07    665.45 o 
   8   9   0       62.45       52.58     45.92 o 
   9   9   0    17548.17    18033.93    734.70 o 
  10   9   0       99.51       55.77     52.47 o 
  11   9   0      449.28      400.03     84.59 o 
  -5  10   0      190.67      217.20     75.54 o 
  -4  10   0    10528.25    10349.97    420.30 o 
  -3  10   0        0.82       42.89     53.89 o 
  -2  10   0    10475.05    10706.58    338.32 o 
  -1  10   0      683.73      794.61     53.14 o 
   0  10   0      908.37      943.77     54.43 o 
   1  10   0     3675.09     3867.23    121.48 o 
   2  10   0    12012.43    12523.90    331.22 o 
   3  10   0    10062.05    10187.62    320.33 o 
   4  10   0      905.48      887.09     63.93 o 
   5  10   0       80.77      146.14     41.53 o 
   6  10   0      252.27      255.81     46.81 o 
   7  10   0    20789.51    20246.93    610.33 o 
   8  10   0      229.16      223.17     60.61 o 
   9  10   0     7331.56     7181.05    302.77 o 
  10  10   0      102.96      164.25     71.81 o 
  11  10   0     1743.67      852.26    131.10 o 
  -4  11   0    11519.92    11857.81    479.37 o 
  -3  11   0        4.31       85.27     57.86 o 
  -2  11   0     5846.58     6362.79    272.15 o 
  -1  11   0       81.38      111.31     37.22 o 
   0  11   0     4509.73     4902.74    152.09 o 
   1  11   0     3640.93     3670.73    144.08 o 
   2  11   0    16285.20    16953.46    515.15 o 
   3  11   0     9300.06     9341.30    300.99 o 
   4  11   0      646.82      636.79     62.04 o 
   5  11   0     2401.07     2566.95    116.72 o 
   6  11   0       38.84      243.66     62.09 o 
   7  11   0    23549.32    23202.21    836.20 o 
   8  11   0        2.08       35.33     59.23 o 
   9  11   0     4887.10     4813.47    331.91 o 
  10  11   0       46.94      -61.17     66.71 o 
  11  11   0     6175.15     6206.76    392.76 o 
  -3  12   0      178.81      291.29     73.89 o 
  -2  12   0     1006.15     1101.69     98.92 o 
  -1  12   0        6.70       51.13     58.35 o 
   0  12   0     5769.21     5933.97    214.24 o 
   1  12   0     5809.93     6560.87    230.65 o 
   2  12   0     9548.14     9691.67    344.24 o 
   3  12   0     7840.41     8169.38    272.92 o 
   4  12   0        3.69      -17.72     50.84 o 
   5  12   0     4456.70     4743.30    218.98 o 
   6  12   0      501.76      574.78    131.65 o 
   7  12   0    18495.40    19042.04    702.32 o 
   8  12   0      686.36      678.27     91.22 o 
   9  12   0      910.18      860.43    103.48 o 
  10  12   0      159.56      137.19     71.25 o 
  -1  13   0       49.90       60.10     93.77 o 
   0  13   0     7823.26     8196.63    344.51 o 
   1  13   0     5689.00     5996.33    269.92 o 
   2  13   0     6863.69     6955.21    353.50 o 
   3  13   0     2620.24     2800.06    160.30 o 
   4  13   0        5.10      -40.03     57.41 o 
   5  13   0     7473.20     7664.39    322.52 o 
   6  13   0      888.30      949.56    103.89 o 
   7  13   0    17366.73    18250.49    682.00 o 
   8  13   0      314.44      303.52    115.78 o 
   9  13   0       43.05       19.59     75.80 o 
   1  14   0     5929.01     6128.62    396.20 o 
   2  14   0     2605.36     2760.25    170.22 o 
   3  14   0      255.77      290.91    107.71 o 
   4  14   0      686.72      795.48    101.41 o 
   5  14   0     7087.74     7389.92    319.89 o 
   6  14   0      330.68      489.81     89.47 o 
   7  14   0    14026.96    14019.51    544.88 o 
   8  14   0       44.09       77.22     77.77 o 
  -7 -14   1    10580.73    11731.75    470.80 o 
  -6 -14   1       35.48       72.68     79.47 o 
  -5 -14   1       81.64       74.79     69.58 o 
  -4 -14   1      775.26      840.56    103.14 o 
  -3 -14   1     9954.12    10056.40    409.85 o 
  -2 -14   1     3968.06     4154.76    217.71 o 
  -1 -14   1     2323.31     2539.57    169.16 o 
  -9 -13   1     8184.45     8840.47    378.58 o 
  -8 -13   1      214.73      183.02     78.49 o 
  -7 -13   1    13724.57    14699.46    563.30 o 
  -6 -13   1      234.82      336.75     77.95 o 
  -5 -13   1      234.28      335.18     75.44 o 
  -4 -13   1     1104.70     1243.57    151.55 o 
  -3 -13   1    12961.35    13198.36    507.37 o 
  -2 -13   1     4781.78     4741.58    349.23 o 
  -1 -13   1     3273.83     3506.64    263.52 o 
   0 -13   1      382.86      517.68     87.95 o 
 -10 -12   1       31.97       25.81     67.64 o 
  -9 -12   1    10944.53    10857.53    436.32 o 
  -8 -12   1        1.49       32.43     68.80 o 
  -7 -12   1     9762.48    10209.29    405.46 o 
  -6 -12   1       55.85       16.29     56.26 o 
  -5 -12   1     2241.94     2391.34    145.67 o 
  -4 -12   1     2591.32     2910.45    158.87 o 
  -3 -12   1    10267.35    10502.58    409.68 o 
  -2 -12   1     7921.93     7980.45    326.34 o 
  -1 -12   1     2572.16     2566.58    166.90 o 
   0 -12   1       22.49      101.66     48.29 o 
   1 -12   1      676.24      722.54     65.99 o 
   2 -12   1     9256.95    10133.78    410.12 o 
   3 -12   1       28.17      143.27    131.82 o 
 -10 -11   1      545.05      576.70     95.86 o 
  -9 -11   1    16234.76    16709.11    629.25 o 
  -8 -11   1       56.95      116.82     63.57 o 
  -7 -11   1     7939.68     8062.51    328.50 o 
  -6 -11   1       78.20       66.59     58.47 o 
  -5 -11   1     3209.01     3490.34    173.24 o 
  -4 -11   1     3409.76     3407.78    167.69 o 
  -3 -11   1    12070.78    12567.21    473.13 o 
  -2 -11   1     8397.47     8482.25    276.66 o 
  -1 -11   1     1345.03     1388.59    111.37 o 
   0 -11   1      704.09      789.88     54.45 o 
   1 -11   1     1407.36     1422.85     74.34 o 
   2 -11   1    13083.32    13917.81    539.68 o 
   3 -11   1       48.12      112.03     69.51 o 
   4 -11   1     4419.41     4773.98    233.78 o 
 -11 -10   1     1419.37     1545.21    132.20 o 
 -10 -10   1       48.90      104.30    125.20 o 
  -9 -10   1    22820.63    21522.94   1113.26 o 
  -8 -10   1      130.73       95.72     60.19 o 
  -7 -10   1     4650.51     4579.27    206.71 o 
  -6 -10   1      849.20      780.88     79.51 o 
  -5 -10   1     7285.92     7369.87    294.30 o 
  -4 -10   1    10935.34    11038.03    344.93 o 
  -3 -10   1    11800.24    11961.73    370.17 o 
  -2 -10   1    12554.11    13108.23    346.52 o 
  -1 -10   1     1060.04     1069.58     56.72 o 
   0 -10   1     1625.97     1732.56     74.07 o 
   1 -10   1      542.17      650.92     49.83 o 
   2 -10   1    15039.28    15300.43    407.59 o 
   3 -10   1       99.97      148.15    128.79 o 
   4 -10   1     2498.02     2366.39    144.81 o 
   5 -10   1        1.25      -73.25     63.65 o 
 -11  -9   1     2609.05     2756.74    168.98 o 
 -10  -9   1      922.54     1003.30    102.90 o 
  -9  -9   1    24918.98    23913.24    858.88 o 
  -8  -9   1        7.94       38.48     24.49 o 
  -7  -9   1     2241.07     2231.00    127.96 o 
  -6  -9   1       16.14       44.04     36.60 o 
  -5  -9   1    10982.63    11135.11    414.96 o 
  -4  -9   1    16994.49    17315.79    446.11 o 
  -3  -9   1    12243.83    12596.88    330.68 o 
  -2  -9   1     2539.21     2642.81    134.37 o 
  -1  -9   1     3670.99     4037.55    129.38 o 
   0  -9   1     4070.16     4062.83    125.52 o 
   1  -9   1     1371.65     1502.95     67.93 o 
   2  -9   1    23783.42    23579.59    605.81 o 
   3  -9   1       29.28       50.98     41.77 o 
   4  -9   1      660.95      680.17     79.07 o 
   5  -9   1      107.06       96.15     52.48 o 
   6  -9   1     5808.60     5520.44    537.78 o 
 -11  -8   1     7835.15     7428.67    314.61 o 
 -10  -8   1      421.53      471.43     77.86 o 
  -9  -8   1    27063.92    26557.13    944.50 o 
  -8  -8   1      292.03      324.44     52.44 o 
  -7  -8   1       16.91       54.50     37.16 o 
  -6  -8   1     3049.50     3189.70    125.69 o 
  -5  -8   1    16937.57    15919.80    409.23 o 
  -4  -8   1    21700.62    22194.42    563.87 o 
  -3  -8   1    10823.01    10789.03    283.50 o 
  -2  -8   1     1022.77     1130.65     50.99 o 
  -1  -8   1      532.99      592.00     37.56 o 
   0  -8   1    21737.63    21975.75    559.21 o 
   1  -8   1      332.39      337.61     34.55 o 
   2  -8   1    26855.60    26403.56    671.32 o 
   3  -8   1      233.97      292.05     45.27 o 
   4  -8   1        0.74       60.23     48.18 o 
   5  -8   1     1157.87     1183.27     99.58 o 
   6  -8   1     7825.12     7653.87    464.84 o 
   7  -8   1     4298.92     4305.80    226.78 o 
 -12  -7   1       73.69      141.26    105.25 o 
 -11  -7   1    10602.07    10333.89    406.94 o 
 -10  -7   1       16.97       33.09     51.99 o 
  -9  -7   1    24665.41    25149.54    967.90 o 
  -8  -7   1      716.88      819.48     88.98 o 
  -7  -7   1        9.84        9.92     31.37 o 
  -6  -7   1     3224.46     3196.60    152.51 o 
  -5  -7   1    17237.93    15896.28    438.01 o 
  -4  -7   1    21014.28    20332.18    514.14 o 
  -3  -7   1     9688.76     9683.92    254.54 o 
  -2  -7   1      735.66      860.81     71.69 o 
  -1  -7   1     1117.01     1101.49     47.64 o 
   0  -7   1    28027.52    28118.42    705.85 o 
   1  -7   1      512.99      544.23     36.21 o 
   2  -7   1    24434.99    24041.40    610.67 o 
   3  -7   1      260.21      300.34     34.05 o 
   4  -7   1     1019.17     1103.87     85.19 o 
   5  -7   1     1308.65     1418.53    150.04 o 
   6  -7   1    11739.94    11203.80    450.36 o 
   7  -7   1     4363.43     4199.86    214.70 o 
 -11  -6   1    11499.22    12872.03    516.80 o 
 -10  -6   1      585.49      619.75     82.58 o 
  -9  -6   1     9490.93    10194.70    284.06 o 
  -8  -6   1     2616.99     2697.50    100.32 o 
  -7  -6   1      385.79      496.95     61.95 o 
  -6  -6   1     3829.26     2518.31    117.25 o 
  -5  -6   1    28625.51    25528.36   1440.06 o 
  -4  -6   1    20044.46    18480.57    471.18 o 
  -3  -6   1     4275.18     4130.53    135.71 o 
  -2  -6   1     2531.73     2799.44     84.58 o 
  -1  -6   1      182.16      178.03     39.22 o 
   0  -6   1    42415.91    41976.27   1042.76 o 
   1  -6   1      547.63      530.61     32.97 o 
   2  -6   1    16731.09    16572.32    424.75 o 
   3  -6   1      677.44      761.24     49.18 o 
   4  -6   1     4465.35     4591.74    155.62 o 
   5  -6   1     1677.69     1786.99     87.28 o 
   6  -6   1    16418.21    15466.92    597.30 o 
   7  -6   1     4594.90     4301.32    211.36 o 
   8  -6   1      767.99      764.51     98.43 o 
 -12  -5   1      705.43      864.15    183.10 o 
 -11  -5   1    17159.72    17596.26    679.39 o 
 -10  -5   1      608.19      619.54     63.13 o 
  -9  -5   1     6603.61     6977.87    204.77 o 
  -8  -5   1        7.99        4.63     31.72 o 
  -7  -5   1     4969.66     5234.48    154.12 o 
  -6  -5   1     8418.92     8219.76    223.34 o 
  -5  -5   1    30596.40    27245.83   1000.12 o 
  -4  -5   1    29328.51    26494.30   1928.30 o 
  -3  -5   1     8507.71     8366.61    243.82 o 
  -2  -5   1     1084.32      948.03     38.27 o 
  -1  -5   1     1031.25      989.73     40.00 o 
   0  -5   1    61988.80    58624.92   1448.03 o 
   1  -5   1      325.87      373.94     25.77 o 
   2  -5   1    15411.44    15487.07    395.35 o 
   3  -5   1        3.91       20.55     20.01 o 
   4  -5   1     8688.47     8633.33    262.73 o 
   5  -5   1     5593.55     5680.97    191.21 o 
   6  -5   1    17265.41    16717.54    636.97 o 
   7  -5   1     6039.66     6093.76    270.19 o 
   8  -5   1      341.32      334.35     74.93 o 
   9  -5   1     1395.36     1289.46    124.27 o 
 -12  -4   1      920.87     1108.65    126.15 o 
 -11  -4   1    16177.13    16986.82    667.13 o 
 -10  -4   1       86.30       30.37     47.97 o 
  -9  -4   1     5229.86     5356.28    165.15 o 
  -8  -4   1       88.92      137.17     35.94 o 
  -7  -4   1    11367.87    11660.77    309.04 o 
  -6  -4   1    10494.01    10702.17    281.54 o 
  -5  -4   1    26951.84    26641.54    668.12 o 
  -4  -4   1    12549.76    11907.35    447.98 o 
  -3  -4   1     4537.98     4226.17    348.71 o 
  -2  -4   1     8710.63     8290.85    231.03 o 
  -1  -4   1     1532.98     1569.72     65.15 o 
   0  -4   1   103159.95    88325.16   2860.55 o 
   1  -4   1        1.87       18.52     13.32 o 
   2  -4   1     2336.08     2283.09     81.41 o 
   3  -4   1      900.85      897.70     46.38 o 
   4  -4   1    12059.54    11989.96    310.20 o 
   5  -4   1    15114.11    14354.27    370.49 o 
   6  -4   1    19552.61    18550.24    557.66 o 
   7  -4   1     3758.50     3590.86    178.80 o 
   8  -4   1       33.89        3.24     57.82 o 
   9  -4   1     2554.84     2428.17    158.90 o 
 -11  -3   1    15273.64    15637.74    620.16 o 
 -10  -3   1       44.52       91.99     50.16 o 
  -9  -3   1     2952.02     3026.14    109.61 o 
  -8  -3   1       71.42       79.17     33.41 o 
  -7  -3   1    23372.54    24517.86    621.21 o 
  -6  -3   1    23705.05    24112.86    607.71 o 
  -5  -3   1    10334.37    10700.62    277.69 o 
  -4  -3   1     5653.70     5649.44    151.68 o 
  -3  -3   1        5.82       36.65     32.43 o 
  -2  -3   1    11303.10    10207.53    630.00 o 
  -1  -3   1       66.72      141.27     15.06 o 
   0  -3   1   114711.84    93717.79   3965.97 o 
   1  -3   1      442.64      573.85     29.15 o 
   2  -3   1     9058.20     9718.05    248.77 o 
   3  -3   1      684.12      658.65     31.41 o 
   4  -3   1    26011.44    25497.54    638.47 o 
   5  -3   1    14117.30    13909.92    357.82 o 
   6  -3   1     7254.52     7159.10    231.49 o 
   7  -3   1     6911.24     7176.51    364.12 o 
   8  -3   1        7.08       19.82     55.91 o 
   9  -3   1     4017.58     3771.66    196.86 o 
  10  -3   1      215.28      219.80     80.56 o 
 -11  -2   1    17846.08    16999.67    668.82 o 
 -10  -2   1       53.24      118.07    109.18 o 
  -9  -2   1      261.46      336.80     44.09 o 
  -8  -2   1      558.40      610.26     62.10 o 
  -7  -2   1    23710.35    25092.24    633.60 o 
  -6  -2   1    15745.72    16716.06    426.27 o 
  -5  -2   1    25778.38    27352.34    682.81 o 
  -4  -2   1     6240.74     6622.02    174.45 o 
  -3  -2   1     2395.90     2626.03     74.59 o 
  -2  -2   1    19150.71    18385.76    533.25 o 
  -1  -2   1     1284.38     1496.14     44.73 o 
   0  -2   1    79820.22    65842.64   2349.73 o 
   1  -2   1     3857.31     4241.41    111.73 o 
   2  -2   1      398.58      572.84     39.34 o 
   3  -2   1     2041.25     2128.43     63.81 o 
   4  -2   1    49711.63    45916.00   1135.72 o 
   5  -2   1    26010.66    25858.02    647.29 o 
   6  -2   1     5742.70     5875.20    248.98 o 
   7  -2   1     1319.93     1400.84     76.53 o 
   8  -2   1      977.86      884.11     85.97 o 
   9  -2   1     8926.85     8734.39    366.13 o 
  10  -2   1      132.68      141.53    123.22 o 
 -11  -1   1    15564.34    15361.81    614.32 o 
 -10  -1   1       66.04      155.63     70.93 o 
  -9  -1   1      437.25      518.04     76.69 o 
  -8  -1   1     2389.11     2603.79     93.02 o 
  -7  -1   1    18970.69    19728.51    503.42 o 
  -6  -1   1    15249.20    15816.26    448.96 o 
  -5  -1   1     7260.00     7305.15    193.79 o 
  -4  -1   1     3796.35     4229.38    115.87 o 
  -3  -1   1    12694.33    13534.55    339.90 o 
  -2  -1   1   104361.34    81349.65   2870.13 o 
  -1  -1   1      758.55     1077.66     38.44 o 
   0  -1   1    33348.60    30338.67    857.93 o 
   1  -1   1      345.39      356.65     34.78 o 
   2  -1   1     7027.97     7767.41    197.74 o 
   3  -1   1     7195.17     7540.32    229.77 o 
   4  -1   1    44410.55    42285.59   1045.35 o 
   5  -1   1    19553.52    20091.83    702.88 o 
   6  -1   1     4562.06     4995.99    140.12 o 
   7  -1   1      836.30     1023.55     74.18 o 
   8  -1   1     3410.59     3343.67    195.66 o 
   9  -1   1    14659.85    14202.90    555.06 o 
  10  -1   1       74.30      135.51     71.00 o 
  11  -1   1     5249.40     5570.58    270.86 o 
 -11   0   1     9689.93     9838.60    421.40 o 
 -10   0   1      268.85      204.55     99.14 o 
  -9   0   1     2173.40     2175.04    136.71 o 
  -8   0   1     7996.62     7963.13    259.15 o 
  -7   0   1    19884.41    20599.36    524.13 o 
  -6   0   1    21246.07    21618.59    545.47 o 
  -5   0   1     8755.56     9149.34    238.78 o 
  -4   0   1     1008.63     1098.85     41.81 o 
  -3   0   1     2419.24     2582.60     72.96 o 
  -2   0   1    18283.85    17618.44    437.90 o 
  -1   0   1     3689.39     4112.15    122.51 o 
   2   0   1     7223.85     7612.12    191.84 o 
   3   0   1     9163.13     9603.03    242.29 o 
   4   0   1    39616.58    39427.20   1127.93 o 
   5   0   1    11598.08    12195.52    342.67 o 
   6   0   1     1809.61     1806.02     64.50 o 
   7   0   1      814.70      907.75     47.65 o 
   8   0   1     5384.55     5438.93    188.92 o 
   9   0   1    22553.46    22217.48    669.00 o 
  10   0   1       63.23      171.11     69.59 o 
  11   0   1     4328.52     4293.08    224.30 o 
 -10   1   1       35.54       31.64     72.05 o 
  -9   1   1     2340.83     2126.62    138.47 o 
  -8   1   1     8308.70     8390.17    345.81 o 
  -7   1   1    14917.48    15504.27    479.29 o 
  -6   1   1    17454.11    17665.84    449.96 o 
  -5   1   1     1509.45     1556.51     57.00 o 
  -4   1   1     4277.80     4577.37    125.67 o 
  -3   1   1      262.57      306.91     19.50 o 
  -2   1   1    45827.83    40362.93   1159.57 o 
  -1   1   1     3282.32     3557.80    104.65 o 
   0   1   1    30104.37    21824.72   1291.74 o 
   1   1   1      601.59      789.44     25.49 o 
   2   1   1     8197.78     8530.11    248.72 o 
   3   1   1    35430.72    34363.73    848.44 o 
   4   1   1    40151.84    40266.14    993.46 o 
   5   1   1    13745.03    14576.08    369.10 o 
   6   1   1      734.99      735.72     44.04 o 
   7   1   1     4210.60     4365.24    128.76 o 
   8   1   1     4795.21     4844.92    172.08 o 
   9   1   1    26228.25    26548.22    790.59 o 
  10   1   1      562.64      579.78     84.73 o 
  11   1   1     5852.67     5588.29    267.11 o 
 -10   2   1       50.37      138.46     77.54 o 
  -9   2   1     6027.95     5744.82    264.52 o 
  -8   2   1     2800.45     2855.36    155.71 o 
  -7   2   1    11599.83    11610.02    454.25 o 
  -6   2   1     8466.34     8862.04    237.01 o 
  -5   2   1      113.20      184.88     24.59 o 
  -4   2   1     8931.64     9296.58    283.62 o 
  -3   2   1      873.60      973.27     37.21 o 
  -2   2   1    57036.73    50827.17   1422.64 o 
  -1   2   1      626.95      773.20     56.56 o 
   0   2   1    17000.17    17076.53    423.43 o 
   1   2   1     1823.83     2092.17    128.67 o 
   2   2   1      706.95      853.86     29.77 o 
   3   2   1      455.82      546.50     47.30 o 
   4   2   1    53742.41    50235.77   1240.72 o 
   5   2   1     6412.80     6474.38    172.84 o 
   6   2   1       51.43       67.16     21.31 o 
   7   2   1     6882.00     7102.65    194.94 o 
   8   2   1     3655.89     3843.43    121.40 o 
   9   2   1    26997.75    27802.79    826.35 o 
  10   2   1      118.40      129.54     48.96 o 
  11   2   1     2813.81     2563.25    342.74 o 
  12   2   1       16.32       40.07     82.09 o 
 -10   3   1       35.95      -67.68     78.86 o 
  -9   3   1    11687.08    11507.57    471.72 o 
  -8   3   1     8452.08     8129.41    342.70 o 
  -7   3   1    10730.35    10421.31    414.59 o 
  -6   3   1     4552.49     4660.58    163.00 o 
  -5   3   1      464.72      551.60     81.91 o 
  -4   3   1    13208.53    13163.38    337.39 o 
  -3   3   1     1457.86     1623.04     54.10 o 
  -2   3   1    69377.77    63036.83   1788.63 o 
  -1   3   1       11.47       27.30     11.96 o 
   0   3   1      148.00      294.50     20.41 o 
   1   3   1     2238.95     2396.73     75.16 o 
   2   3   1    28257.97    25807.14    911.76 o 
   3   3   1    33894.29    33102.77    818.05 o 
   4   3   1    30979.96    30791.60    765.84 o 
   5   3   1     8040.58     7809.90    372.04 o 
   6   3   1        5.63       34.62     21.58 o 
   7   3   1    24516.71    25207.54    636.27 o 
   8   3   1     1048.61     1129.84     58.20 o 
   9   3   1    37024.68    37421.57   1099.53 o 
  10   3   1       43.78      127.41     49.91 o 
  11   3   1      150.80      179.29     58.18 o 
  12   3   1      204.65      233.94     86.77 o 
  -9   4   1     7987.27     7845.35    346.24 o 
  -8   4   1     4347.82     4248.84    212.54 o 
  -7   4   1     6578.28     6572.39    284.38 o 
  -6   4   1      920.67     1099.82     88.84 o 
  -5   4   1     1321.60     1337.99     58.45 o 
  -4   4   1    22066.61    22418.33    565.49 o 
  -3   4   1      356.32      387.72     26.74 o 
  -2   4   1    55223.13    52596.69   1299.99 o 
  -1   4   1     1164.63     1310.81     76.66 o 
   0   4   1     1518.79     1985.93     67.47 o 
   1   4   1     2094.69     2216.01     64.41 o 
   2   4   1    38151.29    34789.71   1424.07 o 
   3   4   1    27037.94    23131.00   1251.60 o 
   4   4   1    17841.50    17597.87    443.92 o 
   5   4   1     1769.81     1836.76     63.65 o 
   6   4   1     2460.17     2578.46     97.62 o 
   7   4   1    14361.18    14657.86    380.27 o 
   8   4   1      370.18      451.60     40.88 o 
   9   4   1    29396.48    29779.85    756.94 o 
  10   4   1       34.33      -19.83     45.52 o 
  11   4   1      170.00      212.07     60.13 o 
  12   4   1      397.27      531.69    151.82 o 
  -9   5   1     8410.23     7918.40    355.33 o 
  -8   5   1     9282.96     8660.78    369.33 o 
  -7   5   1     4094.17     3905.70    271.04 o 
  -6   5   1     1507.98     1612.27    161.10 o 
  -5   5   1     2903.05     3044.72    120.49 o 
  -4   5   1    24091.19    23670.47    598.00 o 
  -3   5   1      806.45      908.25     49.28 o 
  -2   5   1    21350.59    20306.59    512.37 o 
  -1   5   1     1560.04     1752.08     91.62 o 
   0   5   1     3027.34     3717.55    104.39 o 
   1   5   1     4625.70     4765.28    128.62 o 
   2   5   1    30500.96    28969.87    817.87 o 
   3   5   1    40446.31    37181.62   1523.82 o 
   4   5   1     8840.49     7984.28    466.61 o 
   5   5   1      570.99      708.61     38.64 o 
   6   5   1     1732.50     1828.21     68.44 o 
   7   5   1    22226.94    22597.35    668.13 o 
   8   5   1      214.70      240.22     36.01 o 
   9   5   1    15473.98    15808.84    416.82 o 
  10   5   1       84.67      106.30     49.87 o 
  11   5   1     3715.01     3683.31    198.59 o 
  12   5   1     1392.18     1514.73    138.26 o 
  -8   6   1     5904.55     5818.91    275.16 o 
  -7   6   1     2023.14     2048.51    138.69 o 
  -6   6   1      133.38      127.45     57.13 o 
  -5   6   1     1565.12     1515.29    105.13 o 
  -4   6   1    18637.18    17989.33    661.58 o 
  -3   6   1     1045.65     1119.44     52.03 o 
  -2   6   1    22793.96    21804.98    627.27 o 
  -1   6   1      142.06      181.51     22.82 o 
   0   6   1     6768.17     7384.43    195.46 o 
   1   6   1     9475.68    10091.67    261.17 o 
   2   6   1    41853.89    40195.18    996.99 o 
   3   6   1    18332.33    17071.02    443.35 o 
   4   6   1      588.50      608.31     45.69 o 
   5   6   1       36.79       53.97     21.88 o 
   6   6   1     1927.16     1919.10     73.12 o 
   7   6   1    36267.23    35970.41    904.22 o 
   8   6   1      852.72      871.85     61.81 o 
   9   6   1     8833.98     8720.15    286.66 o 
  10   6   1       62.31       25.50     57.57 o 
  11   6   1     1937.31     2002.33    209.68 o 
  12   6   1     1916.18     2131.50    167.99 o 
  -7   7   1      968.35      939.70    102.47 o 
  -6   7   1      901.18      824.96     90.26 o 
  -5   7   1     1581.29     1613.26    110.40 o 
  -4   7   1    24953.60    24419.29    725.26 o 
  -3   7   1       25.00       80.30     26.78 o 
  -2   7   1    14236.16    13815.02    427.71 o 
  -1   7   1       62.49       87.58     23.67 o 
   0   7   1    10989.00    11228.87    292.03 o 
   1   7   1    12726.76    12787.16    329.62 o 
   2   7   1    39466.58    37984.64    945.33 o 
   3   7   1    14714.42    14097.05    362.28 o 
   4   7   1      777.45      771.10     43.90 o 
   5   7   1     1291.93     1325.87     98.16 o 
   6   7   1     1395.76     1443.30     63.41 o 
   7   7   1    31930.73    32080.40    939.58 o 
   8   7   1       37.24       75.90     45.63 o 
   9   7   1     3147.61     3397.07    283.84 o 
  10   7   1      376.06      329.96     58.91 o 
  11   7   1     9369.33     9161.63    644.58 o 
  12   7   1     5740.49     6004.04    306.74 o 
  -7   8   1      307.62      245.21    104.27 o 
  -6   8   1     1058.02     1102.55    106.99 o 
  -5   8   1      102.11       65.74     42.39 o 
  -4   8   1    20335.71    20352.71    766.14 o 
  -3   8   1        0.56       -4.95     30.72 o 
  -2   8   1     4039.67     4184.65    129.10 o 
  -1   8   1      890.10     1002.94     54.53 o 
   0   8   1     5744.55     5902.86    165.62 o 
   1   8   1     8151.96     8065.03    216.61 o 
   2   8   1    21536.61    21393.49    542.37 o 
   3   8   1    11007.87    10608.16    278.81 o 
   4   8   1        2.63       29.69     17.75 o 
   5   8   1     5031.75     4836.29    169.69 o 
   6   8   1     2767.34     2535.65    273.24 o 
   7   8   1    34598.16    33125.78    970.95 o 
   8   8   1       47.19       52.83     65.44 o 
   9   8   1     2521.38     2564.71    131.57 o 
  10   8   1      246.76      310.41     76.04 o 
  11   8   1     7568.40     8209.76    287.99 o 
  12   8   1     4379.45     4683.03    584.52 o 
  -5   9   1      364.58      388.27     74.34 o 
  -4   9   1    15868.09    16017.17    850.30 o 
  -3   9   1       34.72       73.50     38.15 o 
  -2   9   1     1163.96     1160.06     68.93 o 
  -1   9   1      784.80      858.03     50.24 o 
   0   9   1    20265.20    20532.87    524.96 o 
   1   9   1     7010.02     7120.21    197.10 o 
   2   9   1    14470.47    14730.15    381.94 o 
   3   9   1     4818.25     5078.05    146.15 o 
   4   9   1      292.47      351.07     65.26 o 
   5   9   1    11565.53    11173.01    348.69 o 
   6   9   1     4731.28     4714.78    201.90 o 
   7   9   1    27958.34    26799.54    994.18 o 
   8   9   1       64.25      130.29     46.77 o 
   9   9   1      834.02      901.82     79.26 o 
  10   9   1      676.91      699.27    112.00 o 
  11   9   1    11657.39    12328.51    661.68 o 
  -5  10   1      164.62      200.82     70.46 o 
  -4  10   1    12449.84     8434.11    512.77 o 
  -3  10   1       68.50      129.48     54.92 o 
  -2  10   1       38.50      160.05     72.72 o 
  -1  10   1      450.95      456.17     43.60 o 
   0  10   1    13637.01    14022.79    370.06 o 
   1  10   1     8082.95     8226.81    227.01 o 
   2  10   1     3451.59     3543.26    135.54 o 
   3  10   1     1141.91     1087.68     69.02 o 
   4  10   1       63.48       92.00     36.54 o 
   5  10   1    14158.68    14150.61    437.02 o 
   6  10   1     4480.20     4236.87    190.91 o 
   7  10   1    21895.93    21615.21    651.43 o 
   8  10   1       45.27        3.22     37.11 o 
   9  10   1       11.25      102.79     55.30 o 
  10  10   1      699.15      770.92     95.83 o 
  11  10   1    11424.64    11438.27    504.29 o 
  -4  11   1     7008.80     7605.78    330.45 o 
  -3  11   1        6.09      -24.63     53.10 o 
  -2  11   1      864.01      857.37     68.00 o 
  -1  11   1      911.10     1148.17     74.39 o 
   0  11   1    13476.90    14010.77    373.19 o 
   1  11   1     8122.40     8492.24    278.38 o 
   2  11   1     4236.24     4282.53    159.58 o 
   3  11   1      374.55      415.03     54.85 o 
   4  11   1     4324.26     4560.34    202.31 o 
   5  11   1    20566.49    20368.00    615.55 o 
   6  11   1      338.00      444.01     60.04 o 
   7  11   1    17283.65    16690.17    515.06 o 
   8  11   1      120.44       99.25     62.04 o 
   9  11   1      465.49      566.80     91.97 o 
  10  11   1     1772.50     1939.26    210.71 o 
  11  11   1    11827.34    12241.39    792.46 o 
  -3  12   1      120.01      126.45     68.62 o 
  -2  12   1     2165.80     2308.63    214.02 o 
  -1  12   1     2289.86     2518.55    149.46 o 
   0  12   1     8786.65     8746.59    359.19 o 
   1  12   1     6457.26     6737.45    233.53 o 
   2  12   1     2731.78     3136.13    133.58 o 
   3  12   1      894.72      909.54     73.41 o 
   4  12   1     1935.83     1917.64    101.62 o 
   5  12   1    16131.59    16865.94    546.77 o 
   6  12   1       72.21      201.18     64.28 o 
   7  12   1     7369.39     8169.93    336.39 o 
   8  12   1        8.92       78.55     89.38 o 
   9  12   1     2308.04     2394.62    246.36 o 
  10  12   1     1598.42     1581.58    136.49 o 
  -1  13   1     2511.46     2946.77    190.77 o 
   0  13   1     5755.78     5877.02    310.80 o 
   1  13   1     3108.24     3312.96    181.30 o 
   2  13   1      401.86      361.32     60.20 o 
   3  13   1      974.52     1147.79    101.48 o 
   4  13   1     1290.63     1157.19    104.40 o 
   5  13   1    11368.22    11122.97    435.40 o 
   6  13   1       11.42      131.58     79.74 o 
   7  13   1     4616.04     4792.90    230.00 o 
   8  13   1      282.13      192.67    158.06 o 
   9  13   1     6396.58     6183.53    283.46 o 
   1  14   1     2884.73     3010.59    250.16 o 
   2  14   1       30.58       91.76     70.24 o 
   3  14   1     3273.75     3186.37    177.95 o 
   4  14   1      763.05      844.00    100.75 o 
   5  14   1    12430.38    12413.13    485.76 o 
   6  14   1      105.54      205.47     74.10 o 
   7  14   1     1735.31     1730.32    190.69 o 
   8  14   1        5.86       18.10     75.78 o 
  -7 -14   2     2747.21     3087.10    190.85 o 
  -6 -14   2       12.40      117.51     78.85 o 
  -5 -14   2     5437.95     5497.64    261.01 o 
  -4 -14   2     2179.26     2374.89    155.74 o 
  -3 -14   2     8158.42     8575.74    362.24 o 
  -2 -14   2     2824.39     2647.79    334.97 o 
  -8 -13   2       32.98       58.50     91.98 o 
  -7 -13   2     1126.33     1417.12    124.79 o 
  -6 -13   2      343.17      314.27     81.46 o 
  -5 -13   2     7047.76     7581.36    322.30 o 
  -4 -13   2     4604.34     4983.67    235.76 o 
  -3 -13   2     7445.33     7693.81    324.42 o 
  -2 -13   2     2229.87     2397.62    155.08 o 
  -1 -13   2        2.79       56.99    119.77 o 
   0 -13   2     2307.52     2620.27    164.78 o 
  -9 -12   2    16964.96    17009.58    644.08 o 
  -8 -12   2       21.91       55.39     69.95 o 
  -7 -12   2      330.70      231.08    118.79 o 
  -6 -12   2     1346.23     1221.97    108.33 o 
  -5 -12   2    12301.88    13114.72    500.60 o 
  -4 -12   2    11187.71    11853.85    457.11 o 
  -3 -12   2     7914.26     8011.75    328.32 o 
  -2 -12   2      703.01      774.73     88.61 o 
  -1 -12   2      133.31      240.33     68.64 o 
   0 -12   2     7336.15     8022.61    270.28 o 
   1 -12   2     1077.90     1197.94    108.74 o 
   2 -12   2    11037.79    12412.07    685.10 o 
 -10 -11   2      548.46      458.27    129.23 o 
  -9 -11   2    15505.90    15971.26    603.80 o 
  -8 -11   2      117.75      127.85     65.37 o 
  -7 -11   2      127.87       73.62     60.58 o 
  -6 -11   2     1341.72     1392.07    108.22 o 
  -5 -11   2    13669.14    13779.95    515.80 o 
  -4 -11   2    11684.37    12521.62    594.16 o 
  -3 -11   2     5933.85     6062.14    257.27 o 
  -2 -11   2       99.69       97.20     40.97 o 
  -1 -11   2      202.22      307.80     48.87 o 
   0 -11   2    10727.25    11433.13    312.83 o 
   1 -11   2      213.88      291.38     44.34 o 
   2 -11   2     9930.81    10281.39    340.29 o 
   3 -11   2       17.75       68.68     60.52 o 
   4 -11   2      246.14      407.99     81.49 o 
 -11 -10   2     9615.82     9180.79    382.63 o 
 -10 -10   2      391.28      297.12    176.93 o 
  -9 -10   2    14563.46    12323.13   1825.39 o 
  -8 -10   2     1289.16     1378.01    112.21 o 
  -7 -10   2     1086.72     1216.92     99.77 o 
  -6 -10   2     3038.43     2939.94    151.02 o 
  -5 -10   2    20168.78    19561.03    704.21 o 
  -4 -10   2    12927.48    13263.93    491.74 o 
  -3 -10   2      506.62      587.81     52.36 o 
  -2 -10   2        1.95       68.26     28.59 o 
  -1 -10   2     1897.31     1921.32     77.75 o 
   0 -10   2    23254.78    23803.55    610.84 o 
   1 -10   2      148.29      196.58     37.16 o 
   2 -10   2     6769.56     7040.63    243.40 o 
   3 -10   2        2.91      -26.57     53.17 o 
   4 -10   2     2184.97     2545.56    151.64 o 
   5 -10   2     1472.05     1745.37    190.04 o 
 -11  -9   2    15695.82    15517.82    588.43 o 
 -10  -9   2       41.82       71.66     67.63 o 
  -8  -9   2      372.10      320.42     64.93 o 
  -7  -9   2     4251.36     4112.24    187.44 o 
  -6  -9   2     1845.61     1866.03    111.60 o 
  -5  -9   2    17731.48    17932.49    528.71 o 
  -4  -9   2    12810.74    13605.16    356.50 o 
  -3  -9   2     2135.14     2433.16     85.61 o 
  -2  -9   2     4153.90     4362.28    152.56 o 
  -1  -9   2     2214.73     2309.77     83.27 o 
   0  -9   2    28201.52    28877.42    731.71 o 
   1  -9   2       12.10       49.21     29.04 o 
   2  -9   2     4071.54     4195.45    134.59 o 
   3  -9   2      106.54      107.36     75.08 o 
   4  -9   2     3971.73     4096.30    199.86 o 
   6  -9   2     7440.12     7302.78    324.48 o 
 -11  -8   2    14784.31    14507.72    549.02 o 
 -10  -8   2      329.63      316.02     74.76 o 
  -9  -8   2     3722.29     3826.86    217.46 o 
  -8  -8   2       72.34       61.83     39.58 o 
  -7  -8   2    12286.76    12081.95    449.45 o 
  -6  -8   2     3634.20     3406.79    112.90 o 
  -5  -8   2    21674.02    20380.36    519.12 o 
  -4  -8   2    12275.66    12592.15    329.50 o 
  -3  -8   2      238.62      276.36     28.90 o 
  -2  -8   2     4005.52     4112.81    123.32 o 
  -1  -8   2     6848.18     7011.72    193.49 o 
   0  -8   2    33990.66    33572.11    843.86 o 
   1  -8   2      241.19      330.16     34.69 o 
   2  -8   2     1658.70     1752.12     73.64 o 
   3  -8   2       46.14      -13.00     35.99 o 
   4  -8   2    11735.02    11183.38    437.89 o 
   5  -8   2     4005.06     3793.85    189.20 o 
   6  -8   2     6115.98     6319.30    284.35 o 
   7  -8   2     1853.83     1960.62    209.76 o 
 -11  -7   2    15341.29    15238.12    570.72 o 
 -10  -7   2       97.12      219.97     65.41 o 
  -9  -7   2     4695.86     4595.61    255.68 o 
  -8  -7   2      162.94      195.47     42.13 o 
  -7  -7   2    15868.38    16692.88    642.21 o 
  -6  -7   2     8456.94     8261.04    229.93 o 
  -5  -7   2    20821.87    19264.57    635.70 o 
  -4  -7   2     3234.56     3277.02    100.90 o 
  -3  -7   2      523.32      640.73     36.54 o 
  -2  -7   2    13445.75    13434.19    346.62 o 
  -1  -7   2     4848.08     4927.60    140.04 o 
   0  -7   2    52189.45    50436.41   1254.10 o 
   1  -7   2      717.45      789.01     49.62 o 
   2  -7   2     2660.42     2809.08     93.89 o 
   3  -7   2      350.26      335.59     34.74 o 
   4  -7   2    13196.18    13293.31    489.32 o 
   5  -7   2     6741.01     6719.86    229.76 o 
   6  -7   2     5796.67     5766.19    369.43 o 
   7  -7   2     2042.68     1826.41    195.38 o 
 -11  -6   2    14750.39    14860.21    555.49 o 
 -10  -6   2      545.30      596.49     60.27 o 
  -9  -6   2      139.11      190.10     78.85 o 
  -8  -6   2      428.08      373.66     44.69 o 
  -7  -6   2    24098.79    23175.67    593.98 o 
  -6  -6   2    11889.14     9647.78    807.29 o 
  -5  -6   2    26190.17    24990.76    686.13 o 
  -4  -6   2     3859.26     3719.30    194.83 o 
  -3  -6   2     3694.12     3874.69    111.69 o 
  -2  -6   2    18852.04    18565.17    469.26 o 
  -1  -6   2     2738.64     2945.34     88.82 o 
   0  -6   2    55215.58    53655.97   1329.85 o 
   1  -6   2      276.75      332.59     32.41 o 
   2  -6   2        8.50      132.90     38.37 o 
   3  -6   2      299.99      297.88     30.46 o 
   4  -6   2    24236.11    23913.73    711.55 o 
   5  -6   2     7145.45     7340.42    338.15 o 
   6  -6   2     4667.16     3998.25    626.96 o 
   7  -6   2     1302.86     1239.56    142.06 o 
   8  -6   2     1629.53     1641.24    205.03 o 
 -11  -5   2    16808.46    17481.92    690.66 o 
 -10  -5   2       10.16       78.08     42.98 o 
  -9  -5   2      411.21      506.39     51.86 o 
  -8  -5   2     2169.55     2199.82     89.11 o 
  -7  -5   2    20473.27    20758.88    533.13 o 
  -6  -5   2    12232.91    12183.54    320.49 o 
  -5  -5   2    16521.89    15708.12    404.55 o 
  -4  -5   2       26.26       52.62     28.26 o 
  -3  -5   2     8674.25     8755.27    331.66 o 
  -2  -5   2    35886.73    33009.45    819.18 o 
  -1  -5   2      147.25      198.57     23.93 o 
   0  -5   2    40307.13    39005.71    967.97 o 
   1  -5   2     1656.49     1882.75     63.63 o 
   2  -5   2     1953.50     1992.22     77.59 o 
   3  -5   2     2638.53     2701.52     89.78 o 
   4  -5   2    25008.71    24602.68    621.69 o 
   5  -5   2     5704.50     6012.72    245.52 o 
   6  -5   2     4928.44     5036.13    206.38 o 
   7  -5   2       41.64      105.38     57.78 o 
   8  -5   2     1664.17     1616.37    125.26 o 
   9  -5   2     8854.72     8606.12    374.79 o 
 -11  -4   2    13509.67    13845.50    562.08 o 
 -10  -4   2       52.02      120.04     45.12 o 
  -9  -4   2     3489.24     3760.70    128.02 o 
  -8  -4   2     6548.32     7046.92    201.44 o 
  -7  -4   2    27031.39    27389.79    693.58 o 
  -6  -4   2    13130.69    13378.87    348.04 o 
  -5  -4   2     7394.01     7306.11    229.13 o 
  -4  -4   2        8.12       41.01     18.17 o 
  -3  -4   2      835.47      726.81     35.53 o 
  -2  -4   2    43414.43    40260.43   1131.57 o 
  -1  -4   2       65.00      149.21     25.20 o 
   0  -4   2    54182.33    52289.89   1547.18 o 
   1  -4   2       48.41       81.39     16.31 o 
   2  -4   2    17857.74    19020.95    480.04 o 
   3  -4   2     3405.59     3499.15    101.93 o 
   4  -4   2    29243.02    29345.63    835.92 o 
   5  -4   2    11297.49    11511.11    354.32 o 
   6  -4   2     7003.86     6751.95    223.97 o 
   7  -4   2      650.31      740.12     62.09 o 
   8  -4   2     1429.35     1267.01    109.32 o 
   9  -4   2    11185.72    10775.82    445.73 o 
 -11  -3   2     6771.82     7296.46    333.01 o 
 -10  -3   2       20.90      -18.80     62.15 o 
  -9  -3   2     3442.43     3646.49    124.87 o 
  -8  -3   2     5399.23     5749.79    168.53 o 
  -7  -3   2    29943.58    30868.92    777.50 o 
  -6  -3   2    25577.17    26380.52    664.29 o 
  -5  -3   2      313.48      343.69     28.03 o 
  -4  -3   2      549.41      495.71     32.52 o 
  -3  -3   2     3550.99     3473.32     99.98 o 
  -2  -3   2    36004.77    31113.86   1461.66 o 
  -1  -3   2       96.14      189.29     14.18 o 
   0  -3   2    12761.14    13190.03    331.86 o 
   1  -3   2     4034.92     4528.23    140.59 o 
   2  -3   2     8158.72     8071.99    209.65 o 
   3  -3   2    15602.04    16599.24    419.10 o 
   4  -3   2    24802.65    23491.16    669.29 o 
   5  -3   2     5434.83     5398.40    178.31 o 
   6  -3   2      283.50      400.70    129.97 o 
   7  -3   2     1895.28     2008.80     94.73 o 
   8  -3   2     2180.80     2173.50    136.29 o 
   9  -3   2    13964.96    13361.04    532.89 o 
  10  -3   2      382.07      456.77     89.05 o 
 -11  -2   2     3240.83     3398.64    196.59 o 
 -10  -2   2       79.92      201.67     70.33 o 
  -9  -2   2     5794.05     6187.16    216.05 o 
  -8  -2   2     3850.96     4173.70    130.78 o 
  -7  -2   2    20338.46    20969.66    534.20 o 
  -6  -2   2    15893.47    16525.54    422.72 o 
  -5  -2   2     1146.39     1364.67     52.36 o 
  -4  -2   2     7596.99     8034.42    209.13 o 
  -3  -2   2     4677.18     4796.89    148.51 o 
  -2  -2   2    58822.50    53500.71   1317.26 o 
  -1  -2   2      427.13      411.02     61.13 o 
   0  -2   2      246.73      465.00     25.29 o 
   1  -2   2     9390.66    10220.19    260.10 o 
   2  -2   2     7812.80     7791.08    199.94 o 
   3  -2   2    15978.59    16426.10    468.98 o 
   4  -2   2    36337.67    35241.63   1022.31 o 
   5  -2   2     7508.23     7655.19    202.69 o 
   6  -2   2      300.65      375.11     40.80 o 
   7  -2   2     5031.02     5038.93    176.41 o 
   8  -2   2     2028.27     2079.26    155.50 o 
   9  -2   2    18095.39    17095.93    660.70 o 
  10  -2   2      164.62      257.01     76.60 o 
 -11  -1   2     1827.50     1877.81    151.59 o 
 -10  -1   2      748.46      630.05     90.78 o 
  -9  -1   2    13931.29    13279.11    522.85 o 
  -8  -1   2     5377.60     5705.90    192.47 o 
  -7  -1   2    17439.04    18451.18    472.61 o 
  -6  -1   2     1750.73     1781.60     66.56 o 
  -5  -1   2      610.08      727.86     37.76 o 
  -4  -1   2    12637.18    12985.17    329.26 o 
  -3  -1   2    17793.56    18549.37    462.43 o 
  -2  -1   2   124813.98    98894.95   2831.00 o 
  -1  -1   2      469.12      531.85     19.57 o 
   0  -1   2      317.71      587.27     36.78 o 
   1  -1   2       36.84      163.18     23.40 o 
   2  -1   2    16942.22    16885.46    591.90 o 
   3  -1   2    23379.77    23908.90    694.69 o 
   4  -1   2    28526.97    28949.77   1142.90 o 
   5  -1   2     1812.24     2017.46     72.57 o 
   6  -1   2      317.21      317.68     47.53 o 
   7  -1   2    11253.88    11081.29    345.00 o 
   8  -1   2     2253.31     2354.99    106.01 o 
   9  -1   2    16850.79    16435.04    506.22 o 
  10  -1   2      288.24      328.18     77.71 o 
  11  -1   2       69.53       41.79     77.88 o 
 -11   0   2      747.49      735.25    110.28 o 
 -10   0   2       92.98       64.30     70.38 o 
  -9   0   2    13649.47    13023.24    516.94 o 
  -8   0   2     3636.06     3695.33    160.84 o 
  -7   0   2    10883.48    11475.32    302.75 o 
  -6   0   2     2107.33     2181.14     93.68 o 
  -5   0   2      385.22      467.43     46.32 o 
  -4   0   2    22737.66    22755.19    568.44 o 
  -3   0   2    13312.44    14279.27    359.89 o 
  -2   0   2    55466.63    48008.54   1376.73 o 
  -1   0   2     1450.74     1678.01     53.67 o 
   1   0   2     2264.30     2584.37     69.20 o 
   2   0   2    44716.64    39872.93   1372.88 o 
   3   0   2    19355.13    19725.05    490.25 o 
   4   0   2    14152.71    14349.87    361.27 o 
   5   0   2     2583.42     2653.83     78.99 o 
   6   0   2      347.18      371.52     34.82 o 
   7   0   2    14296.71    14373.26    436.95 o 
   8   0   2     3573.80     3346.57    130.52 o 
   9   0   2    22295.59    21959.21    660.51 o 
  10   0   2        2.13       82.94     63.21 o 
  11   0   2      104.99      165.51    107.02 o 
 -10   1   2       51.11       47.77     95.89 o 
  -9   1   2    15026.40    14212.70    562.20 o 
  -8   1   2     4350.98     4104.73    199.18 o 
  -7   1   2     8205.47     8439.18    342.10 o 
  -6   1   2      247.51      239.01     34.72 o 
  -5   1   2     2108.06     2393.92     77.71 o 
  -4   1   2    47275.19    44946.16   1111.37 o 
  -3   1   2     7060.06     7944.92    205.38 o 
  -2   1   2    59309.11    52240.93   1286.53 o 
  -1   1   2      666.44      853.84     45.40 o 
   1   1   2     3651.35     3778.07    176.76 o 
   2   1   2   149777.53   113075.69   7839.32 o 
   3   1   2    23879.20    24000.60    828.26 o 
   4   1   2    10887.60    11052.30    280.70 o 
   5   1   2     2200.23     2589.47     77.52 o 
   6   1   2      378.69      379.55     27.63 o 
   7   1   2    25982.79    26426.98    665.20 o 
   8   1   2     1707.81     1863.39     90.25 o 
   9   1   2    17155.81    16964.71    519.67 o 
  10   1   2      264.72      298.04     55.26 o 
  11   1   2     2136.71     2188.72    187.24 o 
 -10   2   2     1103.02     1060.59    117.42 o 
  -9   2   2    11241.01    11197.79    459.65 o 
  -8   2   2     9872.35     9398.67    386.38 o 
  -7   2   2     6177.60     6373.54    215.01 o 
  -6   2   2       38.53       80.70     35.52 o 
  -5   2   2     3813.69     3975.29    139.13 o 
  -4   2   2    38771.21    37566.14    931.87 o 
  -3   2   2     1794.78     2148.88     97.81 o 
  -2   2   2    42387.55    38650.40   1113.23 o 
  -1   2   2       36.16      174.79     14.11 o 
   0   2   2    26466.89    25346.89    626.69 o 
   1   2   2    15398.58    14653.93    657.27 o 
   2   2   2    47516.70    43927.54   1077.32 o 
   3   2   2    39136.42    38594.57    953.61 o 
   4   2   2     2685.73     2582.66    137.94 o 
   5   2   2     3089.39     3377.03     97.51 o 
   6   2   2     2208.01     2211.58     72.43 o 
   7   2   2    37753.09    37776.34    941.56 o 
   8   2   2     1460.77     1638.68     90.76 o 
   9   2   2     9241.32     9438.19    304.74 o 
  10   2   2       28.77       72.26     49.14 o 
  11   2   2     3359.24     3523.26    154.47 o 
  12   2   2      934.75      985.99    112.89 o 
 -10   3   2      355.57      371.81     94.87 o 
  -9   3   2     7725.66     7878.36    512.88 o 
  -8   3   2     9464.66     9177.09    381.97 o 
  -7   3   2     2476.15     2414.52    139.31 o 
  -6   3   2      956.92     1194.38    121.13 o 
  -5   3   2     4953.89     5279.66    149.76 o 
  -4   3   2    33203.63    33108.50    824.06 o 
  -3   3   2       99.14      245.55     44.36 o 
  -2   3   2    22665.90    22098.16    633.59 o 
  -1   3   2        6.67      112.01     17.47 o 
   0   3   2    39546.40    36776.89    907.28 o 
   1   3   2    16899.46    16563.56    467.96 o 
   2   3   2    40825.19    36485.65   1295.97 o 
   3   3   2    17766.38    17800.56    446.36 o 
   4   3   2     1692.11     1675.54     55.30 o 
   5   3   2     3742.23     3787.84    108.31 o 
   6   3   2     5305.82     5292.92    147.77 o 
   7   3   2    41672.88    41504.53   1034.58 o 
   8   3   2      810.50      908.95     51.26 o 
   9   3   2     6276.33     6188.97    214.85 o 
  10   3   2      322.80      375.42     56.69 o 
  11   3   2     5589.95     5403.17    203.81 o 
  12   3   2     1601.54     1630.95    137.00 o 
  -9   4   2     7082.32     6934.48    318.55 o 
  -8   4   2     7964.43     7677.13    332.82 o 
  -7   4   2     1629.79     1704.51    118.08 o 
  -6   4   2     5241.13     5392.68    236.15 o 
  -5   4   2     2552.69     2596.30    120.67 o 
  -4   4   2    33406.95    31738.96    792.98 o 
  -3   4   2      222.63      212.03     35.89 o 
  -2   4   2    19758.51    19856.91    497.87 o 
  -1   4   2      196.85      258.58     19.82 o 
   0   4   2    22621.38    22952.52    571.30 o 
   1   4   2    24506.52    24186.99    681.74 o 
   2   4   2    55507.26    48392.77   2745.46 o 
   3   4   2    15771.65    14314.39    610.78 o 
   4   4   2      115.75      133.30     17.64 o 
   5   4   2    15809.58    16805.02    427.66 o 
   6   4   2      920.77     1076.69     48.63 o 
   7   4   2    35951.11    36378.79   1057.13 o 
   8   4   2      104.62      155.03     63.80 o 
   9   4   2     2032.37     2276.31    106.82 o 
  10   4   2      374.06      443.39     59.18 o 
  11   4   2     7973.75     7963.89    275.78 o 
  12   4   2     2724.49     2847.75    181.37 o 
  -8   5   2     2203.00     2131.73    151.92 o 
  -7   5   2       38.57       66.81     61.42 o 
  -6   5   2      579.23      601.77     74.31 o 
  -5   5   2     2256.38     2275.19    100.78 o 
  -4   5   2    33764.50    32652.64    955.18 o 
  -3   5   2      442.22      494.11     31.78 o 
  -2   5   2     2368.06     2414.25     76.40 o 
  -1   5   2      717.57      912.04     39.40 o 
   0   5   2    26907.67    27174.89    767.93 o 
   1   5   2    11907.67    11829.38    341.17 o 
   2   5   2    19998.28    19045.22    640.37 o 
   3   5   2     9833.31     9959.03    358.28 o 
   4   5   2     2348.06     2394.71     92.50 o 
   5   5   2    14908.99    14808.99    380.00 o 
   6   5   2     6896.42     7173.13    196.98 o 
   7   5   2    32393.30    32092.79    806.57 o 
   8   5   2       33.45       18.91     28.28 o 
   9   5   2     1021.68      992.02     63.86 o 
  10   5   2       65.76      -19.95     58.52 o 
  11   5   2    11931.59    11966.53    522.89 o 
  12   5   2     3701.83     3422.17    213.25 o 
  -8   6   2      698.98      635.87     96.90 o 
  -7   6   2      763.10      838.55    175.93 o 
  -6   6   2     6946.59     7187.33    308.00 o 
  -5   6   2      540.83      514.88     78.78 o 
  -4   6   2    24931.40    23847.31    868.52 o 
  -3   6   2       47.08       68.85     23.91 o 
  -2   6   2       60.30       84.72     22.60 o 
  -1   6   2       25.68       84.29     20.52 o 
   0   6   2    46918.91    47398.27   1332.83 o 
   1   6   2    10378.83    10582.83    273.47 o 
   2   6   2    21817.40    21736.85    545.79 o 
   3   6   2     1612.39     1415.47     77.43 o 
   4   6   2     3018.52     2080.39    109.51 o 
   5   6   2    17468.09    17217.61    549.39 o 
   6   6   2     3317.12     3582.90    111.26 o 
   7   6   2    28255.82    28557.74    722.03 o 
   8   6   2      289.50      253.21     44.72 o 
   9   6   2     1041.36      961.57    132.48 o 
  10   6   2      824.95      906.46    102.75 o 
  11   6   2    13994.96    14131.39    564.71 o 
  12   6   2     5854.83     5666.81    278.95 o 
  -7   7   2     1034.83      925.56    153.71 o 
  -6   7   2     7919.79     7761.38    332.08 o 
  -5   7   2     1826.65     1862.09    182.75 o 
  -4   7   2    14844.90    15293.83    467.49 o 
  -3   7   2     2331.18     2434.17    100.66 o 
  -2   7   2      280.25      339.16     62.78 o 
  -1   7   2      555.17      538.73     49.72 o 
   0   7   2    36506.42    36528.55    909.78 o 
   1   7   2     8159.89     8048.24    213.92 o 
   2   7   2    10000.04     9782.41    256.13 o 
   3   7   2        5.62       55.88     14.72 o 
   4   7   2     8710.17     8657.35    272.73 o 
   5   7   2    28002.23    24921.76   2607.70 o 
   6   7   2     5407.66     5181.64    195.96 o 
   7   7   2    20379.38    20567.42    615.62 o 
   8   7   2     1002.96     1012.97     71.35 o 
   9   7   2     3757.12     3708.60    150.03 o 
  10   7   2      414.48      450.00     63.52 o 
  11   7   2    17198.70    17413.09    819.59 o 
  12   7   2     5773.61     6260.02    309.59 o 
  -6   8   2    10952.39    11165.17    456.98 o 
  -5   8   2      451.25      391.89     71.40 o 
  -4   8   2    12536.88    12416.21    389.01 o 
  -3   8   2       43.62       48.69     35.30 o 
  -2   8   2     5279.95     5405.59    218.49 o 
  -1   8   2     4262.98     4404.93    148.58 o 
   0   8   2    22891.05    23085.08    584.65 o 
   1   8   2     6802.12     6774.68    185.68 o 
   2   8   2     5204.67     5188.11    146.81 o 
   3   8   2     1077.61     1099.57     46.94 o 
   4   8   2     7218.91     6986.42    270.68 o 
   5   8   2    32690.44    29803.46   1410.88 o 
   6   8   2     2707.32     2672.20    152.91 o 
   7   8   2    15308.70    15470.37    474.42 o 
   8   8   2        3.69       42.14     48.19 o 
   9   8   2     2834.39     2962.15    152.74 o 
  10   8   2     2028.67     2080.93    190.83 o 
  11   8   2    14681.71     8222.12    485.78 o 
  12   8   2     4272.32     4396.67    519.45 o 
  -6   9   2    10210.99     9361.11    925.93 o 
  -5   9   2      304.33      338.54     73.60 o 
  -4   9   2     7453.88     7923.31    332.71 o 
  -3   9   2      172.51      164.80     42.57 o 
  -2   9   2     5087.42     5437.99    282.44 o 
  -1   9   2     4028.30     4234.10    130.88 o 
   0   9   2    16566.50    17201.61    443.19 o 
   1   9   2     6471.71     6728.68    187.25 o 
   2   9   2     3026.37     3027.92     97.03 o 
   3   9   2     2334.62     2300.94     98.55 o 
   4   9   2     5703.05     5463.14    189.53 o 
   5   9   2    23902.24    22919.44    735.76 o 
   6   9   2      920.98     1076.01    129.36 o 
   7   9   2     5012.03     4736.53    176.73 o 
   8   9   2       69.19       81.61     46.79 o 
   9   9   2     9629.65     9813.31    330.04 o 
  10   9   2     3194.01     3185.47    234.60 o 
  11   9   2    12301.95    13121.99    631.67 o 
  12   9   2     2812.84     2415.56    761.52 o 
  -5  10   2       60.93       27.23     69.46 o 
  -4  10   2     2951.52     3270.72    174.23 o 
  -3  10   2       77.31       14.46     45.89 o 
  -2  10   2     8345.83     8422.29    274.23 o 
  -1  10   2     5676.30     5856.32    199.91 o 
   0  10   2    18321.19    18653.68    482.46 o 
   1  10   2     4359.97     4569.82    138.30 o 
   2  10   2      756.50      861.72     63.25 o 
   3  10   2    12617.18    12451.79    386.56 o 
   4  10   2     1358.77     1390.40     82.18 o 
   5  10   2    27077.91    25949.47    771.88 o 
   6  10   2      216.17      207.58     46.84 o 
   7  10   2     2631.40     2523.65    133.46 o 
   8  10   2      138.94      130.44     50.96 o 
   9  10   2    11120.85    11206.88    791.35 o 
  10  10   2     2813.91     2967.01    145.84 o 
  11  10   2     9957.80    10347.42    575.90 o 
  -4  11   2      243.93      121.17     91.62 o 
  -3  11   2        6.22       -5.78     56.10 o 
  -2  11   2     8164.81     8406.09    279.36 o 
  -1  11   2     4456.24     4788.86    173.27 o 
   0  11   2    11546.51    12409.03    482.22 o 
   1  11   2     5905.96     6367.44    219.35 o 
   2  11   2      168.18      237.45     47.05 o 
   3  11   2     7573.20     7685.83    256.37 o 
   4  11   2     1089.50     1089.63     75.56 o 
   5  11   2    15404.54    15457.73    478.85 o 
   6  11   2      101.18       76.57     46.46 o 
   7  11   2      606.29      532.54     64.96 o 
   8  11   2      357.03      226.08     48.00 o 
   9  11   2     8481.42     8719.82    342.54 o 
  10  11   2     4763.47     4821.83    537.12 o 
  11  11   2     6344.81     6484.72    294.63 o 
  -2  12   2     7233.28     7571.75    324.10 o 
  -1  12   2     3116.09     3451.09    204.15 o 
   0  12   2     5962.42     6354.76    278.77 o 
   1  12   2     1465.59     1598.55     96.61 o 
   2  12   2      661.91      694.68     67.01 o 
   3  12   2     9092.10     8826.83    293.31 o 
   4  12   2     2238.99     2119.73    119.29 o 
   5  12   2    23293.59    23104.28    710.81 o 
   6  12   2       72.96       81.00     50.26 o 
   7  12   2      935.34      889.51     82.77 o 
   8  12   2      923.19      769.47     93.89 o 
   9  12   2     9953.09     9505.52    566.35 o 
  10  12   2     3791.35     3496.68    204.83 o 
  -1  13   2     3795.76     4414.67    395.73 o 
   0  13   2     2035.35     2425.72    166.05 o 
   1  13   2      300.71      350.98     74.52 o 
   2  13   2     1232.81     1224.42     88.66 o 
   3  13   2     8636.87     8911.75    300.23 o 
   4  13   2     1495.28     1484.11     97.19 o 
   5  13   2    14096.96    14644.19    463.78 o 
   6  13   2        0.85       56.91     61.82 o 
   7  13   2     1103.82     1340.62    116.24 o 
   8  13   2      160.75      199.85     73.60 o 
   9  13   2    10513.40    10510.55    558.29 o 
   1  14   2        5.26        8.21     67.93 o 
   2  14   2     2078.33     2063.51    146.30 o 
   3  14   2     9743.62    10022.69    337.19 o 
   4  14   2      888.95     1012.25    106.94 o 
   5  14   2     6420.52     6505.59    286.36 o 
   6  14   2        9.00       -0.64     64.87 o 
   7  14   2     4151.59     4358.28    221.04 o 
   8  14   2      569.23      597.56    108.00 o 
  -6 -14   3      355.46      306.30     87.81 o 
  -5 -14   3     9277.80     9618.25    399.04 o 
  -4 -14   3     5076.09     5478.16    471.89 o 
  -3 -14   3     2725.06     2416.61    164.96 o 
  -2 -14   3       29.23       61.91     75.39 o 
  -8 -13   3       42.51       -0.77     74.38 o 
  -7 -13   3     3832.01     3856.13    267.23 o 
  -6 -13   3     1257.87     1339.72    153.63 o 
  -5 -13   3    11177.23    12005.25    472.07 o 
  -4 -13   3     2723.54     2804.83    165.70 o 
  -3 -13   3     1074.87     1117.90    110.81 o 
  -2 -13   3     1219.75     1344.10    121.29 o 
  -1 -13   3     3843.76     4097.47    212.58 o 
   0 -13   3     8887.28     8908.66    539.45 o 
  -9 -12   3     2165.67     2214.35    158.58 o 
  -8 -12   3       26.73       10.91     81.35 o 
  -7 -12   3     6823.12     7379.53    314.74 o 
  -6 -12   3     2033.45     2139.07    152.22 o 
  -5 -12   3    14254.40    13810.36    525.22 o 
  -4 -12   3     3314.42     3533.64    181.24 o 
  -3 -12   3      709.88      718.22     89.02 o 
  -2 -12   3     2265.95     2371.37    148.90 o 
  -1 -12   3     3209.20     3343.55    180.33 o 
   0 -12   3    14211.64    15336.20    475.45 o 
   1 -12   3      591.94      635.86     92.00 o 
   2 -12   3      920.58      987.90    142.87 o 
 -10 -11   3      551.88      195.28    254.62 o 
  -9 -11   3     1212.34     1410.78    129.58 o 
  -8 -11   3      206.32      135.01     67.35 o 
  -7 -11   3    11546.53    11707.72    452.57 o 
  -6 -11   3     6440.01     6238.41    305.35 o 
  -5 -11   3    12717.04    12791.02    536.66 o 
  -4 -11   3     3472.60     3583.49    176.12 o 
  -3 -11   3       54.06       66.39     54.37 o 
  -2 -11   3     6539.43     6669.46    331.24 o 
  -1 -11   3     1687.34     1865.86    101.86 o 
   0 -11   3    20026.08    20850.84    622.84 o 
   1 -11   3      737.44      771.98    194.65 o 
   2 -11   3      162.68      146.98     66.68 o 
   3 -11   3       31.11       23.91     63.58 o 
   4 -11   3     8377.73     9427.18    397.18 o 
 -10 -10   3      326.57      219.05    110.03 o 
  -9 -10   3      143.82       82.12     45.65 o 
  -8 -10   3       40.72       15.51     70.38 o 
  -7 -10   3    10845.40    10881.44    419.30 o 
  -6 -10   3     6399.46     6526.19    270.49 o 
  -5 -10   3    11563.29    11262.43    426.12 o 
  -4 -10   3     1236.90     1263.46     76.10 o 
  -3 -10   3     1876.17     1909.92     93.85 o 
  -2 -10   3     7156.33     7429.94    243.80 o 
  -1 -10   3     3423.65     3637.54    141.54 o 
   0 -10   3    20533.45    20655.40    535.65 o 
   1 -10   3      662.11      724.60     53.52 o 
   2 -10   3       30.58      157.11     62.20 o 
   3 -10   3      123.61      158.06     51.94 o 
   4 -10   3     9395.18     9553.55    395.32 o 
   5 -10   3     2964.33     3033.21    250.38 o 
 -11  -9   3    11897.57    11656.15    460.01 o 
 -10  -9   3      283.43      256.20     77.58 o 
  -9  -9   3      174.24       80.37     84.62 o 
  -8  -9   3     2051.38     2064.24    184.56 o 
  -7  -9   3    18948.87    18136.32    658.50 o 
  -6  -9   3     4690.02     4918.36    217.18 o 
  -5  -9   3     9982.58     9740.62    400.57 o 
  -4  -9   3      550.59      644.43     53.96 o 
  -3  -9   3     2332.37     2417.97    102.00 o 
  -2  -9   3    17533.97    17706.45    524.07 o 
  -1  -9   3     3590.29     3816.59    120.18 o 
   0  -9   3    26970.45    26679.19    679.82 o 
   1  -9   3       68.38      116.35     32.92 o 
   2  -9   3     1058.97     1047.77     72.59 o 
   3  -9   3      977.54      902.06     71.51 o 
   4  -9   3    13880.16    13264.69    710.14 o 
   5  -9   3     3985.75     3946.68    202.13 o 
   6  -9   3     2667.26     2658.63    167.87 o 
 -11  -8   3    12099.61    11910.47    465.37 o 
 -10  -8   3        6.16       66.80     81.53 o 
  -9  -8   3      624.86      691.11     97.20 o 
  -8  -8   3     2287.19     2093.41    274.02 o 
  -7  -8   3    20022.85    20250.97    865.43 o 
  -6  -8   3     2970.13     2864.43    116.04 o 
  -5  -8   3     5108.33     5025.40    171.67 o 
  -4  -8   3       27.89      136.27     53.52 o 
  -3  -8   3     4239.95     4288.66    127.40 o 
  -2  -8   3    21266.23    21301.75    542.71 o 
  -1  -8   3     4940.69     5020.98    146.42 o 
   0  -8   3    24844.33    24600.70    625.79 o 
   1  -8   3      402.48      489.68     40.81 o 
   2  -8   3     1453.49     1619.48     70.63 o 
   3  -8   3      726.42      777.77     62.71 o 
   4  -8   3    20266.42    18200.76    966.61 o 
   5  -8   3     4430.21     4631.23    220.97 o 
   6  -8   3     1675.38     1765.42    142.72 o 
   7  -8   3      159.83      123.66     76.80 o 
 -11  -7   3     6646.14     6555.48    340.57 o 
 -10  -7   3      217.13      250.35     69.92 o 
  -9  -7   3     6843.31     7053.28    293.47 o 
  -8  -7   3     1560.90     1703.28     94.95 o 
  -7  -7   3    27839.08    26846.89    781.86 o 
  -6  -7   3     5739.54     5560.50    452.90 o 
  -5  -7   3     1046.47      979.92     91.85 o 
  -4  -7   3     3457.94     3466.41    106.51 o 
  -3  -7   3     4074.35     4161.54    149.26 o 
  -2  -7   3    24337.71    24109.40    609.03 o 
  -1  -7   3      400.34      422.22     30.66 o 
   0  -7   3    15898.50    16113.63    415.44 o 
   1  -7   3      615.36      632.18     41.24 o 
   2  -7   3    10155.88    10269.12    276.07 o 
   3  -7   3     1001.33      941.75     79.38 o 
   4  -7   3    20335.01    19900.09    603.09 o 
   5  -7   3     5360.81     5293.18    192.69 o 
   6  -7   3       44.38       70.63     62.05 o 
   7  -7   3      873.47      918.39    142.59 o 
 -11  -6   3     3922.85     3890.36    283.63 o 
 -10  -6   3      322.13      339.80     60.67 o 
  -9  -6   3     8552.30     9294.48    393.09 o 
  -8  -6   3     3915.66     3967.67    132.89 o 
  -7  -6   3    21848.68    21535.46    648.01 o 
  -6  -6   3     6869.66     6812.11    227.30 o 
  -5  -6   3      404.85      471.68     53.03 o 
  -4  -6   3     7144.67     6540.65    327.59 o 
  -3  -6   3     3124.63     2797.98     86.05 o 
  -2  -6   3    26559.50    25999.43    652.47 o 
  -1  -6   3      401.23      389.65     27.15 o 
   0  -6   3     5031.18     5417.51    151.14 o 
   1  -6   3       49.17       76.61     22.69 o 
   2  -6   3     9289.48     9201.76    283.77 o 
   3  -6   3     2139.68     2211.64     79.21 o 
   4  -6   3    19726.31    18958.83    572.99 o 
   5  -6   3     2450.50     2603.47    114.06 o 
   6  -6   3        1.55      -15.99     41.07 o 
   7  -6   3     1864.16     1642.50    179.08 o 
   8  -6   3     3472.24     3434.34    203.95 o 
 -11  -5   3      936.20     1372.16    188.42 o 
 -10  -5   3        1.43       55.79     50.32 o 
  -9  -5   3    18996.32    20174.04    532.00 o 
  -8  -5   3     2667.63     2957.18    108.38 o 
  -7  -5   3    14622.76    15059.71    395.92 o 
  -6  -5   3     3969.07     4060.97    145.82 o 
  -5  -5   3      123.51      175.44     28.16 o 
  -4  -5   3    17065.26    17156.11    514.70 o 
  -3  -5   3     9153.49     8537.17    338.38 o 
  -2  -5   3    42885.25    40668.92   1333.56 o 
  -1  -5   3       45.05       46.17     17.45 o 
   0  -5   3     1078.83     1454.10     52.77 o 
   1  -5   3      698.13      912.54     42.84 o 
   2  -5   3    18047.40    18589.22    473.13 o 
   3  -5   3     4751.59     5003.21    142.67 o 
   4  -5   3    18663.64    18366.75    552.64 o 
   5  -5   3      863.39      937.55     65.82 o 
   6  -5   3      390.68      526.54     69.02 o 
   7  -5   3     6336.75     6247.46    274.96 o 
   8  -5   3     4187.07     3858.56    200.32 o 
   9  -5   3    10217.48     9880.42    621.69 o 
 -11  -4   3      486.30      514.27    101.79 o 
 -10  -4   3       34.31       42.07     54.72 o 
  -9  -4   3    18949.90    19784.48    517.01 o 
  -8  -4   3    11677.52    11958.43    321.41 o 
  -7  -4   3    17303.13    17138.82    444.69 o 
  -6  -4   3     1386.20     1464.47     62.53 o 
  -5  -4   3      256.61      268.65     30.23 o 
  -4  -4   3    16294.19    15671.46    416.07 o 
  -3  -4   3     6799.85     6677.66    288.45 o 
  -2  -4   3    55578.86    52784.16   1369.31 o 
  -1  -4   3     2020.50     2119.82     63.61 o 
   0  -4   3       33.33       91.39     15.83 o 
   1  -4   3     2023.43     2261.27     80.58 o 
   2  -4   3    29856.63    29776.80    744.53 o 
   3  -4   3    12605.76    13212.14    340.17 o 
   4  -4   3    15800.98    16028.30    410.41 o 
   5  -4   3      847.25      733.76     80.76 o 
   6  -4   3      356.27      380.46     47.17 o 
   7  -4   3     9784.85     9560.33    309.60 o 
   8  -4   3     3791.24     3557.08    184.60 o 
   9  -4   3    10257.75     9959.00    417.83 o 
 -11  -3   3       11.97      -65.66     76.18 o 
 -10  -3   3       21.27       67.98     55.59 o 
  -9  -3   3    19152.51    19459.69    594.74 o 
  -8  -3   3     8120.77     8453.94    235.39 o 
  -7  -3   3    10851.90    11332.76    301.29 o 
  -6  -3   3      730.95      759.54     59.51 o 
  -5  -3   3     4239.69     4334.84    125.10 o 
  -4  -3   3    36830.91    36824.09    915.01 o 
  -3  -3   3     6555.76     6719.14    178.80 o 
  -2  -3   3    50375.29    47522.71   1370.42 o 
  -1  -3   3      164.36      242.09     40.88 o 
   0  -3   3     2884.54     3223.70    102.67 o 
   1  -3   3     1024.86     1134.93     41.29 o 
   2  -3   3    64829.18    61681.95   1601.60 o 
   3  -3   3    25069.69    26073.67    652.12 o 
   4  -3   3    10591.77    10727.75    278.09 o 
   5  -3   3       26.08       32.27     26.28 o 
   6  -3   3     1295.57     1333.61     73.70 o 
   7  -3   3    22770.04    22469.78    674.43 o 
   8  -3   3     1931.70     1800.91    260.71 o 
   9  -3   3    10905.21    10446.63    429.70 o 
  10  -3   3        2.77       53.16     72.29 o 
 -11  -2   3     1318.53     1315.82    130.96 o 
 -10  -2   3      653.83      619.41     93.77 o 
  -9  -2   3    14002.03    14154.06    478.36 o 
  -8  -2   3     4378.25     4714.32    144.23 o 
  -7  -2   3     6032.40     6361.67    180.40 o 
  -6  -2   3      705.11      779.71     43.29 o 
  -5  -2   3     8835.32     9254.27    243.19 o 
  -4  -2   3    29167.57    28841.57    836.88 o 
  -3  -2   3     4943.51     5273.48    140.85 o 
  -2  -2   3    32311.24    32099.02    794.50 o 
  -1  -2   3     2337.96     2570.12    275.24 o 
   0  -2   3    13270.79    14033.45    614.84 o 
   1  -2   3     6655.82     7196.63    185.93 o 
   2  -2   3    72482.17    65441.76   2579.23 o 
   3  -2   3    21235.47    21999.52    549.94 o 
   4  -2   3     7937.12     8372.07    312.71 o 
   5  -2   3       15.69       67.83     27.54 o 
   6  -2   3     2975.85     2745.43    108.20 o 
   7  -2   3    16794.50    16417.03    499.44 o 
   8  -2   3      553.89      536.23     57.27 o 
   9  -2   3     8305.13     8291.52    332.97 o 
  10  -2   3      149.36      227.71     76.57 o 
 -11  -1   3     2315.71     2163.42    163.49 o 
 -10  -1   3     1158.25     1310.77    124.28 o 
  -9  -1   3    15024.51    14884.29    464.45 o 
  -8  -1   3     7168.10     7168.75    241.30 o 
  -7  -1   3     2547.24     2474.03    104.55 o 
  -6  -1   3      537.25      633.55     39.19 o 
  -5  -1   3    11090.63    11838.67    305.45 o 
  -4  -1   3    34811.53    33490.63    831.86 o 
  -3  -1   3    10390.06    11035.06    326.26 o 
  -2  -1   3    36832.29    35709.45    882.11 o 
  -1  -1   3      647.99      885.49     32.33 o 
   0  -1   3    25990.07    25614.25    740.34 o 
   1  -1   3     4678.73     5054.79    132.41 o 
   2  -1   3    67431.38    62220.63   1887.50 o 
   3  -1   3    15638.37    16081.47    569.72 o 
   4  -1   3     1139.19     1071.17     52.48 o 
   5  -1   3     1126.17     1101.92     56.38 o 
   6  -1   3     9999.99    10027.03    311.60 o 
   7  -1   3    40917.95    41115.39   1198.79 o 
   8  -1   3      964.90     1022.84     70.54 o 
   9  -1   3     5677.64     5459.92    232.63 o 
  10  -1   3       28.77       23.25     65.03 o 
  11  -1   3     6190.30     5988.62    288.07 o 
 -10   0   3     2125.20     1976.76    148.59 o 
  -9   0   3    11079.29    10904.44    445.56 o 
  -8   0   3     6616.99     6771.14    231.41 o 
  -7   0   3      935.98      978.97     67.02 o 
  -6   0   3     6293.26     6684.13    219.83 o 
  -5   0   3     5634.53     6031.77    165.22 o 
  -4   0   3    39857.71    38155.41    946.30 o 
  -3   0   3     7336.32     7653.03    198.43 o 
  -2   0   3    24417.38    23875.04    815.42 o 
  -1   0   3     1443.32     1763.30     60.55 o 
   0   0   3    59252.86    36654.68   1762.63 o 
   1   0   3     7413.56     7644.69    279.36 o 
   2   0   3    63556.36    58504.41   1652.27 o 
   3   0   3    15295.52    16201.00    570.71 o 
   4   0   3      149.44      212.88     38.33 o 
   5   0   3     4500.95     4612.53    152.01 o 
   6   0   3     7662.09     7723.25    244.20 o 
   7   0   3    35597.13    35604.18   1041.30 o 
   8   0   3      463.63      428.01     50.49 o 
   9   0   3     2594.81     2443.60    113.47 o 
  10   0   3       39.44       68.59     49.23 o 
  11   0   3     8511.28     8437.42    368.17 o 
 -10   1   3     3316.85     3536.79    203.56 o 
  -9   1   3     6495.25     6263.53    287.22 o 
  -8   1   3     5446.34     5610.94    200.57 o 
  -7   1   3        1.84        9.12     39.34 o 
  -6   1   3    11036.97    10985.10    341.31 o 
  -5   1   3     5366.30     5527.20    152.65 o 
  -4   1   3    56338.54    52962.83   1308.36 o 
  -3   1   3      549.13      551.68     25.12 o 
  -2   1   3     4627.13     5223.05    178.06 o 
  -1   1   3     2157.31     2382.53     76.88 o 
   0   1   3     5790.54     5261.52    311.42 o 
   1   1   3    13188.84    13735.17    390.27 o 
   2   1   3    25466.54    24834.14    706.44 o 
   3   1   3     1329.56     1425.44     56.08 o 
   4   1   3    10076.48    11410.23    335.71 o 
   5   1   3     9420.89     9463.27    270.38 o 
   6   1   3    10554.73    11096.55    287.52 o 
   7   1   3    26980.57    26583.28    784.34 o 
   8   1   3       40.91       22.09     36.49 o 
   9   1   3      327.64      336.05     50.98 o 
  10   1   3      304.72      354.22     58.42 o 
  11   1   3    10989.16    11112.90    365.28 o 
 -10   2   3     3451.58     3346.82    197.23 o 
  -9   2   3     6717.74     6409.12    294.27 o 
  -8   2   3      772.66      819.20     90.90 o 
  -7   2   3      214.48      288.84     48.46 o 
  -6   2   3    18689.00    18237.42    549.82 o 
  -5   2   3     1726.31     1863.05    105.27 o 
  -4   2   3    38535.06    38364.49    951.31 o 
  -3   2   3      699.36      829.63     32.30 o 
  -2   2   3       74.19      257.97     84.42 o 
  -1   2   3     2478.16     2595.73     86.87 o 
   0   2   3    56264.97    48321.20   1897.46 o 
   1   2   3     1047.07     1072.99     45.53 o 
   2   2   3    38015.70    35807.25    882.54 o 
   3   2   3      768.70     1013.45     43.32 o 
   4   2   3     3849.52     4014.26    110.94 o 
   5   2   3    31640.64    32720.51    944.51 o 
   6   2   3     9901.25     9978.80    260.87 o 
   7   2   3    25278.71    25358.96    639.20 o 
   8   2   3      449.30      390.85     46.87 o 
   9   2   3      718.84      679.93     60.75 o 
  10   2   3       20.64       84.98     46.51 o 
  11   2   3    12137.02    12231.49    396.99 o 
  12   2   3     2598.61     2720.95    179.15 o 
  -9   3   3     4872.42     4640.68    236.37 o 
  -8   3   3       42.51       45.12     61.68 o 
  -7   3   3     1553.16     1590.82     91.90 o 
  -6   3   3    15729.87    15795.64    483.10 o 
  -5   3   3      820.52      919.31     60.83 o 
  -4   3   3    32751.01    33060.41    918.61 o 
  -3   3   3      295.02      358.13     23.45 o 
  -2   3   3     1058.79     1111.93    129.57 o 
  -1   3   3      948.29      997.86     34.85 o 
   0   3   3    71827.61    62125.40   1527.76 o 
   1   3   3     5702.52     5430.60    262.15 o 
   2   3   3    28526.75    27585.66    748.86 o 
   3   3   3      450.14      574.90     35.76 o 
   4   3   3     5218.87     5523.24    149.33 o 
   5   3   3    22714.47    23114.35    578.86 o 
   6   3   3     6902.74     6975.32    279.08 o 
   7   3   3    19954.46    19913.66    507.34 o 
   8   3   3      174.42      182.02     40.78 o 
   9   3   3     2977.19     2867.56    123.33 o 
  10   3   3      140.67      243.46     53.46 o 
  11   3   3    14929.09    14827.92    470.43 o 
  12   3   3     4010.36     4000.38    216.94 o 
  -9   4   3     2830.83     2716.52    177.76 o 
  -8   4   3     1037.07     1075.12    109.02 o 
  -7   4   3     2848.89     2759.19    156.06 o 
  -6   4   3    17262.19    17031.86    649.88 o 
  -5   4   3     1766.07     1752.08     87.59 o 
  -4   4   3    19280.64    18998.05    567.15 o 
  -3   4   3      115.84      156.94     22.63 o 
  -2   4   3     7954.99     8468.40    220.33 o 
  -1   4   3     3333.88     3521.16     98.34 o 
   0   4   3    58309.89    52159.29   1286.55 o 
   1   4   3     4225.24     3953.70    107.94 o 
   2   4   3    13769.95    12656.23    410.46 o 
   3   4   3      637.07      682.91     56.36 o 
   4   4   3    10868.48    11428.89    302.33 o 
   5   4   3    44895.43    44818.43   1112.01 o 
   6   4   3     7890.19     8399.58    224.96 o 
   7   4   3    20216.33    20477.63    521.79 o 
   8   4   3      127.50      186.93     31.54 o 
   9   4   3     8756.52     8901.99    291.64 o 
  10   4   3     1515.79     1682.33     99.08 o 
  11   4   3    20310.38    19970.74    760.30 o 
  12   4   3     2954.30     2733.63    340.45 o 
  -8   5   3      854.61      880.54    104.82 o 
  -7   5   3     2992.04     2784.97    161.22 o 
  -6   5   3    11082.56    11511.66    367.12 o 
  -5   5   3      470.16      483.72     53.24 o 
  -4   5   3    10680.59     9578.71    661.83 o 
  -3   5   3       18.32       63.02     27.73 o 
  -2   5   3    19600.25    20201.88    509.47 o 
  -1   5   3     5688.57     5837.68    157.47 o 
   0   5   3    50905.86    49220.89   1217.37 o 
   1   5   3    10983.45    10688.37    274.22 o 
   2   5   3     4431.52     4182.63    192.18 o 
   3   5   3     1184.04     1182.89     77.75 o 
   4   5   3     9467.57     9153.63    283.66 o 
   5   5   3    46674.70    45622.18   1134.77 o 
   6   5   3     4113.34     4300.50    160.74 o 
   7   5   3     9627.05     9734.43    261.24 o 
   8   5   3        4.69       59.75     29.17 o 
   9   5   3     9999.88     9891.76    498.54 o 
  10   5   3     3638.28     3666.00    195.39 o 
  11   5   3    16123.71    15945.09    622.77 o 
  12   5   3     2631.40     2679.66    231.79 o 
  -8   6   3      916.03     1040.97    117.71 o 
  -7   6   3     4751.53     4928.07    241.39 o 
  -6   6   3    11229.66    11293.75    454.39 o 
  -5   6   3     1074.35     1057.72     74.10 o 
  -4   6   3     4400.17     4313.37    226.56 o 
  -3   6   3      462.30      425.22     42.46 o 
  -2   6   3    17874.10    17835.19    454.60 o 
  -1   6   3     3406.29     3749.40    109.79 o 
   0   6   3    29904.41    28577.15    714.06 o 
   1   6   3    11407.48    11395.34    318.04 o 
   2   6   3      126.57      161.07     19.60 o 
   3   6   3     7140.88     6626.47    388.13 o 
   4   6   3     6810.26     6261.35    523.61 o 
   5   6   3    27986.09    27278.70    798.05 o 
   6   6   3     2194.53     2358.78     81.05 o 
   7   6   3     2161.69     2394.29    103.95 o 
   8   6   3     1036.61     1138.64     73.76 o 
   9   6   3    14318.81    14282.63    441.34 o 
  10   6   3     2372.68     2381.64    152.53 o 
  11   6   3    15588.83    15923.44    626.05 o 
  12   6   3     2169.32     2252.40    166.85 o 
  -7   7   3     3649.14     3559.26    200.09 o 
  -6   7   3    12776.43    12061.01    486.24 o 
  -5   7   3       20.89        4.22     23.67 o 
  -4   7   3       60.77      150.80     41.42 o 
  -3   7   3     1141.56     1339.07     74.44 o 
  -2   7   3    14673.18    14644.68    443.12 o 
  -1   7   3     5877.20     6130.18    170.25 o 
   0   7   3    21096.57    21236.63    537.20 o 
   1   7   3     5635.23     5869.20    180.86 o 
   2   7   3       63.62      125.55     18.24 o 
   3   7   3    17716.28    17960.51    516.29 o 
   4   7   3    12252.03    11802.16    627.51 o 
   5   7   3    27306.23    24164.49   1272.32 o 
   6   7   3       27.97       49.54     34.74 o 
   7   7   3     2962.09     3083.01    127.17 o 
   8   7   3      592.34      610.33     75.61 o 
   9   7   3    19887.53    20128.18    608.94 o 
  10   7   3     2216.09     2246.49    114.65 o 
  11   7   3     8564.07     8399.54    541.48 o 
  12   7   3     1081.01     1214.74    366.23 o 
  -6   8   3    11706.05    11866.11    706.16 o 
  -5   8   3       62.95       66.84     60.91 o 
  -4   8   3       41.86       65.52     42.40 o 
  -3   8   3       23.11       97.19     39.01 o 
  -2   8   3    20017.47    19930.62    596.78 o 
  -1   8   3     7215.14     7552.15    208.40 o 
   0   8   3    17454.26    17826.30    516.99 o 
   1   8   3     3342.23     3392.02    104.37 o 
   2   8   3      302.93      336.92     26.96 o 
   3   8   3    14325.68    13905.31    422.38 o 
   4   8   3     8614.64     8200.59    263.23 o 
   5   8   3    23658.54    21728.69   1206.36 o 
   6   8   3       29.14       27.13     36.55 o 
   7   8   3      310.08      316.33     49.98 o 
   8   8   3      467.52      547.94    108.82 o 
   9   8   3    15971.74    16049.76    594.11 o 
  10   8   3     3432.34     3503.88    151.39 o 
  11   8   3     5967.67     5694.49    280.05 o 
  12   8   3      464.45      433.97    102.81 o 
  -6   9   3     9104.02     9432.35    402.71 o 
  -5   9   3       51.97       35.01     70.53 o 
  -4   9   3      285.05      351.01     55.81 o 
  -3   9   3      272.21      348.23     49.77 o 
  -2   9   3    15099.74    15354.97    470.12 o 
  -1   9   3     8555.85     8680.36    331.29 o 
   0   9   3      969.49      967.34     52.80 o 
   1   9   3       66.52       65.03     24.07 o 
   2   9   3     1751.93     1901.54     90.70 o 
   3   9   3    17569.57    17039.52    513.03 o 
   4   9   3     3814.91     3839.52    145.85 o 
   5   9   3    21728.24    19839.94    839.95 o 
   6   9   3      319.91      311.86     45.30 o 
   7   9   3     2073.68     2154.11    109.60 o 
   8   9   3      349.39      450.43     65.24 o 
   9   9   3    16884.16    17698.14    624.05 o 
  10   9   3     3882.13     4146.18    181.67 o 
  11   9   3     1897.61     1976.71    443.12 o 
  12   9   3        5.73       39.98     88.94 o 
  -5  10   3       54.84      104.35    116.07 o 
  -4  10   3     1926.81     1811.67    128.57 o 
  -3  10   3       31.49       97.86     46.78 o 
  -2  10   3    12948.98    12899.20    402.56 o 
  -1  10   3     4521.90     4866.01    206.71 o 
   0  10   3     5039.06     5381.34    185.96 o 
   1  10   3      651.59      696.74     58.62 o 
   2  10   3     9328.24     9188.80    294.92 o 
   3  10   3    18516.30    18261.61    551.51 o 
   4  10   3     3034.34     3106.72    160.31 o 
   5  10   3    19161.13    17704.77    640.43 o 
   6  10   3     1555.57     1475.87    128.88 o 
   7  10   3     7535.69     7273.84    653.87 o 
   8  10   3      155.24      150.60     51.48 o 
   9  10   3    18140.38    18354.15    921.51 o 
  10  10   3     2538.72     2697.10    151.85 o 
  11  10   3     1219.60     1358.85    104.52 o 
  -4  11   3     1615.80     1707.58    229.02 o 
  -3  11   3      413.88      510.76     77.95 o 
  -2  11   3     9926.41    10566.85    406.39 o 
  -1  11   3     2052.97     2097.79    130.79 o 
   0  11   3      762.66      892.36     90.05 o 
   1  11   3      571.85      554.53     59.18 o 
   2  11   3     4973.85     4976.31    182.44 o 
   3  11   3    27113.26    27071.90    803.83 o 
   4  11   3      839.56      772.96     71.07 o 
   5  11   3     6290.99     6242.13    221.88 o 
   6  11   3      855.83      677.51     84.57 o 
   7  11   3    11279.34    10349.73    341.39 o 
   8  11   3      819.48      680.68     71.82 o 
   9  11   3    17037.36    16896.07    593.14 o 
  10  11   3     2444.23     2616.01    252.11 o 
  11  11   3      474.07      618.19     83.20 o 
  -2  12   3     6866.89     7210.62    314.60 o 
  -1  12   3     1055.30     1196.81    110.59 o 
   0  12   3       70.71      131.79     74.72 o 
   1  12   3     1254.45     1248.15    108.07 o 
   2  12   3     3429.07     3514.45    146.01 o 
   3  12   3    17885.45    17997.49    551.68 o 
   4  12   3      694.52      683.76     68.73 o 
   5  12   3     5499.16     5225.07    197.21 o 
   6  12   3      860.19      783.44     75.46 o 
   7  12   3    12617.08    11964.97    461.29 o 
   8  12   3     1435.35     1251.34     94.69 o 
   9  12   3    16331.52    15698.43    499.93 o 
  10  12   3     1348.69     1009.95    109.33 o 
  -1  13   3      614.27      780.81     99.70 o 
   0  13   3      112.01      208.02     74.68 o 
   1  13   3     2731.15     3085.85    214.28 o 
   2  13   3     2139.36     2165.26    166.26 o 
   3  13   3    11029.14    11331.25    369.31 o 
   4  13   3      582.91      626.36     70.72 o 
   5  13   3       74.62       45.93     51.63 o 
   6  13   3        4.59      -28.08     51.87 o 
   7  13   3    15498.03    14250.90    459.85 o 
   8  13   3     4106.46     4044.96    331.64 o 
   9  13   3     8815.68     5073.64    321.78 o 
   1  14   3     5064.33     5321.84    258.93 o 
   2  14   3     1209.34     1322.15    122.47 o 
   3  14   3     6953.54     6930.22    313.42 o 
   4  14   3       32.20       21.27     54.23 o 
   5  14   3        4.79       46.37     55.18 o 
   6  14   3       39.78       51.43     69.05 o 
   7  14   3    10324.30    10450.29    423.43 o 
   8  14   3     1227.59     1272.84    120.87 o 
  -7 -13   4    13735.13    13935.76    542.59 o 
  -6 -13   4     2169.71     2184.13    245.15 o 
  -5 -13   4     6264.82     6234.50    333.62 o 
  -4 -13   4       42.59      -25.41     65.16 o 
  -3 -13   4     1058.09     1312.32    123.25 o 
  -2 -13   4     5891.91     6031.86    276.34 o 
  -1 -13   4     2433.23     2415.65    161.92 o 
   0 -13   4     6102.33     6363.19    424.24 o 
  -8 -12   4      512.90      454.74     87.95 o 
  -7 -12   4    17535.05    17086.91    640.38 o 
  -6 -12   4     2351.15     2543.65    153.09 o 
  -5 -12   4     2216.73     2322.31    144.54 o 
  -4 -12   4      503.80      497.09    115.09 o 
  -3 -12   4     1566.90     1641.39    125.78 o 
  -2 -12   4    10353.83    10565.14    421.17 o 
  -1 -12   4     1905.12     1971.42    112.03 o 
   0 -12   4     7234.10     7602.83    472.40 o 
   1 -12   4        1.99      -49.39     65.58 o 
   2 -12   4     1712.41     2013.90    153.81 o 
  -9 -11   4     4107.42     4393.79    222.21 o 
  -8 -11   4     1739.43     1707.81    184.44 o 
  -7 -11   4    22231.14    21967.04    798.59 o 
  -6 -11   4     3426.91     3364.92    173.88 o 
  -5 -11   4     1930.53     2240.80    137.29 o 
  -4 -11   4     1188.39     1075.12     96.37 o 
  -3 -11   4     4132.23     4263.71    162.87 o 
  -2 -11   4    13440.72    13914.91    518.35 o 
  -1 -11   4     1069.21     1140.31    108.50 o 
   0 -11   4     4940.94     5068.67    189.90 o 
   1 -11   4       26.25        2.18     61.23 o 
   2 -11   4     4482.65     4798.47    234.21 o 
   3 -11   4      392.95      423.83     89.72 o 
 -10 -10   4       31.31       16.30     69.40 o 
  -9 -10   4     6785.87     6556.27    285.43 o 
  -8 -10   4      984.63      893.26     95.20 o 
  -7 -10   4    21774.22    20654.37    889.29 o 
  -6 -10   4     4741.76     4870.21    217.97 o 
  -5 -10   4      667.34      581.46    103.48 o 
  -4 -10   4     3070.39     3231.69    130.69 o 
  -3 -10   4     6645.70     6729.71    239.83 o 
  -2 -10   4    17257.29    17489.89    525.10 o 
  -1 -10   4      403.31      392.03     54.03 o 
   0 -10   4     2484.33     2754.17    149.49 o 
   1 -10   4      184.54      158.28     49.04 o 
   2 -10   4     7393.70     8120.94    342.23 o 
   3 -10   4     1162.62     1297.36     90.16 o 
   4 -10   4    10536.25    11064.05    450.53 o 
   5 -10   4     1574.22     1108.14    568.45 o 
 -10  -9   4       37.91       31.55     69.83 o 
  -9  -9   4    11022.94    10364.20    407.48 o 
  -8  -9   4     2041.76     2083.18    130.09 o 
  -7  -9   4    13949.83    14150.21    526.13 o 
  -6  -9   4     4161.01     3973.57    150.92 o 
  -5  -9   4       82.48       93.59     55.16 o 
  -4  -9   4     4706.87     4686.07    166.94 o 
  -3  -9   4     9995.04    10063.92    314.83 o 
  -2  -9   4    17740.98    17569.66    523.54 o 
  -1  -9   4       72.41      130.16     39.35 o 
   0  -9   4      904.18      937.15     69.29 o 
   1  -9   4       67.33       45.80     31.74 o 
   2  -9   4    16268.74    16314.96    504.60 o 
   3  -9   4     1526.05     1581.91     95.08 o 
   4  -9   4     9266.94     8823.91    757.70 o 
   5  -9   4      648.33      613.64     89.32 o 
   6  -9   4      258.42      349.65     86.51 o 
 -11  -8   4      229.46      364.70     88.89 o 
 -10  -8   4       41.10       -8.19     64.80 o 
  -9  -8   4    16902.78    16188.08    840.83 o 
  -8  -8   4     5910.35     6221.76    261.17 o 
  -7  -8   4    10723.92    11220.84    351.37 o 
  -6  -8   4     1417.88     1324.23     80.01 o 
  -5  -8   4     1352.13     1272.16     74.02 o 
  -4  -8   4    10193.35    10053.93    310.40 o 
  -3  -8   4     6216.48     6006.10    198.52 o 
  -2  -8   4    36402.47    35113.86   1006.28 o 
  -1  -8   4     3099.84     3088.99    101.09 o 
   0  -8   4      318.49      367.91     35.70 o 
   1  -8   4      336.15      390.38     47.90 o 
   2  -8   4    14418.43    14576.29    385.82 o 
   3  -8   4     7314.48     7575.31    312.32 o 
   4  -8   4     7016.35     6669.65    344.74 o 
   5  -8   4      270.29      274.51     58.50 o 
   6  -8   4      473.45      445.93     83.28 o 
 -11  -7   4       16.75      112.69    117.98 o 
 -10  -7   4        5.66       22.20     64.91 o 
  -9  -7   4    14196.60    14678.00    558.69 o 
  -8  -7   4     4845.83     4836.82    219.88 o 
  -7  -7   4     6033.47     6034.40    208.12 o 
  -6  -7   4      427.92      431.91     49.53 o 
  -5  -7   4     4988.95     4479.90    291.43 o 
  -4  -7   4    18559.07    17039.28    813.44 o 
  -3  -7   4     4073.64     3956.16    138.83 o 
  -2  -7   4    25261.39    24977.23    631.56 o 
  -1  -7   4      664.39      724.83     40.30 o 
   0  -7   4      955.72      995.60     50.24 o 
   1  -7   4       30.98       79.74     26.52 o 
   2  -7   4    13931.37    13360.72    647.27 o 
   3  -7   4     4670.00     5051.46    179.56 o 
   4  -7   4     5425.02     5314.45    192.65 o 
   5  -7   4       45.82       80.23     45.29 o 
   6  -7   4     2503.49     2685.09    160.21 o 
   7  -7   4     6202.13     6115.31    281.44 o 
 -11  -6   4     1112.50     1108.73    166.52 o 
 -10  -6   4       22.31       78.35     58.67 o 
  -9  -6   4    12595.04    13500.12    419.01 o 
  -8  -6   4     3095.86     3414.30    137.85 o 
  -7  -6   4     4401.63     4250.09    156.77 o 
  -6  -6   4      374.32      486.49     80.93 o 
  -5  -6   4    11652.42    11406.45    348.05 o 
  -4  -6   4    34869.27    29311.87   1860.44 o 
  -3  -6   4     6669.34     6771.49    196.37 o 
  -2  -6   4    19567.42    19831.54    576.16 o 
  -1  -6   4      699.90      731.91     37.85 o 
   0  -6   4     8184.44     8291.40    223.09 o 
   1  -6   4      113.64      164.02     26.26 o 
   2  -6   4    23705.94    23933.67    700.39 o 
   3  -6   4     3925.48     4132.07    150.43 o 
   4  -6   4     5244.35     5206.12    184.70 o 
   5  -6   4     1384.14     1388.85     84.19 o 
   6  -6   4     2484.50     2557.06    119.38 o 
   7  -6   4    10410.42    10621.35    434.44 o 
   8  -6   4     1380.33     1463.26    187.66 o 
 -11  -5   4     2321.34     2538.50    226.02 o 
 -10  -5   4      778.91      817.93    102.88 o 
  -9  -5   4    27210.21    27320.98    799.76 o 
  -8  -5   4     1056.26     1121.53     98.91 o 
  -7  -5   4     3690.44     3357.57    179.82 o 
  -6  -5   4      418.23      447.33     39.66 o 
  -5  -5   4     9026.52     8707.61    321.53 o 
  -4  -5   4    47766.41    47923.97   1194.26 o 
  -3  -5   4     8028.59     7436.48    587.95 o 
  -2  -5   4    18712.29    18953.99    684.29 o 
  -1  -5   4       54.95      110.47     23.02 o 
   0  -5   4    23931.12    23831.69    600.13 o 
   1  -5   4     2045.46     2069.26     80.88 o 
   2  -5   4    44621.02    45340.00   1130.20 o 
   3  -5   4     2333.01     2408.10     81.07 o 
   4  -5   4     1981.30     2161.82     96.88 o 
   5  -5   4     1900.13     1919.97     92.65 o 
   6  -5   4     3762.86     3719.46    146.52 o 
   7  -5   4    14765.60    14557.20    552.18 o 
   8  -5   4     1305.27     1269.62    113.77 o 
   9  -5   4     4050.42     4252.28    224.67 o 
 -11  -4   4     5628.97     5825.55    401.42 o 
 -10  -4   4      870.07      926.73    103.59 o 
  -9  -4   4    19495.38    20467.27    535.43 o 
  -8  -4   4     4967.30     5007.96    155.78 o 
  -7  -4   4      823.16      839.25     52.40 o 
  -6  -4   4     6035.92     6240.48    205.14 o 
  -5  -4   4    10551.04    10834.64    286.23 o 
  -4  -4   4    45662.29    42985.79   1405.28 o 
  -3  -4   4     3271.40     3465.28    102.48 o 
  -2  -4   4     8606.61     7520.17    435.52 o 
  -1  -4   4     2020.61     2398.05     72.39 o 
   0  -4   4    47684.95    47426.16   1666.26 o 
   1  -4   4     5463.40     5936.07    161.85 o 
   2  -4   4    49371.52    48529.63   1205.19 o 
   3  -4   4      441.62      472.57     33.38 o 
   4  -4   4      288.71      317.61     40.08 o 
   5  -4   4     5125.81     5495.97    188.60 o 
   6  -4   4     5234.46     5380.86    282.88 o 
   7  -4   4    19131.82    18128.63    785.54 o 
   8  -4   4      527.78      618.30     67.78 o 
   9  -4   4      550.76      602.43     91.02 o 
 -11  -3   4     8046.42     8798.34    545.18 o 
 -10  -3   4      994.32     1082.40     90.99 o 
  -9  -3   4    17295.05    17558.05    544.12 o 
  -8  -3   4     5898.73     5994.66    177.67 o 
  -7  -3   4     1380.82     1374.62     64.52 o 
  -6  -3   4     6907.40     7173.99    198.67 o 
  -5  -3   4     6605.99     6751.01    213.72 o 
  -4  -3   4    46166.56    45704.09   1135.08 o 
  -3  -3   4     2596.47     2688.75     81.42 o 
  -2  -3   4     6153.15     6779.01    209.53 o 
  -1  -3   4        4.91       53.16     28.68 o 
   0  -3   4    57966.15    57068.80   2195.24 o 
   1  -3   4     8431.75     9137.35    265.80 o 
   2  -3   4    56108.16    54150.22   1373.71 o 
   3  -3   4     1203.44     1244.85     47.64 o 
   4  -3   4     1686.94     1705.88     77.15 o 
   5  -3   4     5480.85     5626.59    189.95 o 
   6  -3   4     3862.84     3841.08    173.51 o 
   7  -3   4    22677.86    22544.68    678.05 o 
   8  -3   4      682.39      604.35     63.20 o 
   9  -3   4       33.93      153.39     70.89 o 
  10  -3   4       90.79      120.68     81.98 o 
 -11  -2   4    13154.42    13289.04    550.82 o 
 -10  -2   4     2327.73     2447.59    167.74 o 
  -9  -2   4     7586.08     7983.34    272.80 o 
  -8  -2   4     3610.21     3745.72    243.57 o 
  -7  -2   4       43.28       81.55     29.36 o 
  -6  -2   4    14563.90    15006.83    387.65 o 
  -5  -2   4    10323.03    10831.29    282.49 o 
  -4  -2   4    41701.83    42001.60   1042.15 o 
  -3  -2   4      255.45      297.65     21.72 o 
  -2  -2   4       94.64      210.68     18.54 o 
  -1  -2   4      567.83      718.79     38.21 o 
   0  -2   4    54287.39    52776.63   1301.78 o 
   1  -2   4     4185.13     4530.35    123.01 o 
   2  -2   4    21206.67    20786.77    521.14 o 
   3  -2   4     3465.07     3877.80    108.26 o 
   4  -2   4     5485.54     5581.54    216.89 o 
   5  -2   4    19228.27    19317.37    693.37 o 
   6  -2   4    13451.22    13100.96    402.42 o 
   7  -2   4    11657.10    11629.29    365.39 o 
   8  -2   4       69.72       43.91     52.58 o 
   9  -2   4      436.95      428.35     62.44 o 
  10  -2   4        4.13       82.41    124.68 o 
 -10  -1   4     1810.96     1890.41    147.37 o 
  -9  -1   4     6068.86     6201.09    224.74 o 
  -8  -1   4      873.60      802.56     69.36 o 
  -7  -1   4      703.03      724.68     61.71 o 
  -6  -1   4    14626.40    15149.79    391.03 o 
  -5  -1   4     5807.49     5802.04    160.09 o 
  -4  -1   4    30808.25    30670.17    888.88 o 
  -3  -1   4       36.18       53.22     14.46 o 
  -2  -1   4     1860.17     1973.21     61.38 o 
  -1  -1   4      341.13      413.83     22.24 o 
   0  -1   4    63533.64    57417.62   1699.96 o 
   1  -1   4     3882.05     4038.87    143.59 o 
   2  -1   4    24009.67    24071.45    599.53 o 
   3  -1   4     1785.75     1913.31     72.99 o 
   4  -1   4     4365.73     4419.80    177.65 o 
   5  -1   4    19563.66    19507.47    579.11 o 
   6  -1   4    10848.18    10599.38    329.51 o 
   7  -1   4    14404.06    14383.36    441.40 o 
   8  -1   4       12.59      -18.64     38.21 o 
   9  -1   4     2110.42     2050.90    107.66 o 
  10  -1   4       17.99       65.24     53.97 o 
  11  -1   4    12758.59    12087.26    498.95 o 
 -10   0   4     3274.59     3428.35    200.74 o 
  -9   0   4     3413.07     3319.48    147.97 o 
  -8   0   4      143.03      212.84     52.69 o 
  -7   0   4     8919.86     8959.45    289.55 o 
  -6   0   4    23916.82    24386.45    616.98 o 
  -5   0   4     4608.99     4847.62    137.26 o 
  -4   0   4    18087.93    17841.00    451.16 o 
  -3   0   4      344.99      466.09     39.50 o 
  -2   0   4     9414.66    10035.94    257.34 o 
  -1   0   4    20203.35    21568.56    731.30 o 
   0   0   4    70137.13    62573.13   2604.93 o 
   1   0   4    14649.75    14862.88    534.27 o 
   2   0   4     5641.92     5749.60    151.39 o 
   3   0   4      776.44      802.42     41.38 o 
   4   0   4    10010.14     9433.52    345.60 o 
   5   0   4    20716.90    20597.55    608.58 o 
   6   0   4    10190.48    10377.75    321.45 o 
   7   0   4    10596.27    10519.75    328.78 o 
   8   0   4       57.04      109.67     40.30 o 
   9   0   4     5703.10     5485.69    198.18 o 
  10   0   4     1014.15     1041.28    107.98 o 
  11   0   4    13531.68    12901.34    522.81 o 
 -10   1   4     2121.45     2010.11    156.61 o 
  -9   1   4     1125.70     1114.98    113.08 o 
  -8   1   4      807.14      763.94    104.25 o 
  -7   1   4     9296.72     9103.89    295.82 o 
  -6   1   4    12146.49    12294.69    382.53 o 
  -5   1   4     1727.16     1863.73     74.03 o 
  -4   1   4    18443.46    18931.12    478.54 o 
  -3   1   4     1110.05     1335.32     50.87 o 
  -2   1   4    31966.53    33382.14    936.85 o 
  -1   1   4       46.09      118.17     17.74 o 
   0   1   4    23890.52    23331.91   1307.88 o 
   1   1   4    11181.50    11432.68    289.78 o 
   2   1   4     4116.12     3962.64    125.50 o 
   3   1   4    10098.53    10837.65    339.43 o 
   4   1   4    14897.84    15603.60    393.38 o 
   5   1   4    19806.39    20483.18    948.57 o 
   6   1   4     8222.40     8699.82    471.50 o 
   7   1   4     9869.74     9888.19    310.45 o 
   8   1   4       84.92      102.09     40.39 o 
   9   1   4     5909.85     5720.80    216.00 o 
  10   1   4      231.05      226.71     55.11 o 
  11   1   4    13439.67    13547.29    435.38 o 
 -10   2   4     1421.32     1492.54    139.51 o 
  -9   2   4       10.53      -15.17     69.35 o 
  -8   2   4      849.31      880.05     77.12 o 
  -7   2   4    14053.11    13926.92    435.60 o 
  -6   2   4    15395.42    15087.29    463.07 o 
  -5   2   4     2311.11     2455.74    103.12 o 
  -4   2   4     6701.36     6903.60    221.64 o 
  -3   2   4       55.12       93.76     25.59 o 
  -2   2   4    50074.49    47386.01   1679.30 o 
  -1   2   4     5142.18     5027.30    180.67 o 
   0   2   4    47512.28    43874.62   2045.99 o 
   1   2   4     7312.25     6858.20    549.66 o 
   2   2   4     3860.83     3947.20    172.99 o 
   3   2   4    10151.53    10348.56    264.80 o 
   4   2   4    23828.67    24597.13    613.17 o 
   5   2   4    29569.56    29984.17    890.19 o 
   6   2   4     3991.09     4208.86    249.50 o 
   7   2   4     2949.87     2810.46    114.00 o 
   8   2   4      168.25      139.96     40.13 o 
   9   2   4    11823.10    11598.14    367.12 o 
  10   2   4      651.25      690.26     67.97 o 
  11   2   4    12042.60    11776.78    384.57 o 
  12   2   4     1410.26     1317.45    111.22 o 
  -9   3   4       10.46        1.10     73.44 o 
  -8   3   4     4762.51     4713.54    233.32 o 
  -7   3   4    12305.29    12183.60    387.94 o 
  -6   3   4    28773.06    28377.98    843.29 o 
  -5   3   4     2108.20     2200.23     98.47 o 
  -4   3   4     3034.03     3285.41    122.22 o 
  -3   3   4       91.94       89.11     26.64 o 
  -2   3   4    31791.61    30048.58    875.07 o 
  -1   3   4     2509.92     2428.65     87.88 o 
   0   3   4    49431.48    44199.68   1090.01 o 
   1   3   4     1757.10     1698.49     74.64 o 
   2   3   4     1902.69     2202.65    118.76 o 
   3   3   4    44882.90    43457.82   1073.67 o 
   4   3   4    21285.86    21770.73    546.76 o 
   5   3   4    63298.67    62326.57   1537.80 o 
   6   3   4     1689.25     1737.19     63.92 o 
   7   3   4      444.96      515.93     58.90 o 
   8   3   4       91.68      125.14     44.65 o 
   9   3   4    18607.31    17838.05    543.77 o 
  10   3   4      349.09      436.98     60.58 o 
  11   3   4     9530.87     9411.48    318.20 o 
  12   3   4      222.02      163.60     82.37 o 
  -9   4   4       87.75       98.90     80.99 o 
  -8   4   4     2130.41     2339.99    193.93 o 
  -7   4   4     4368.40     4524.21    177.14 o 
  -6   4   4    23154.48    22781.83    856.07 o 
  -5   4   4      294.19      296.41     46.24 o 
  -4   4   4        9.01       91.18     34.51 o 
  -3   4   4     1946.68     2007.50    104.07 o 
  -2   4   4    36454.33    34814.60   1011.95 o 
  -1   4   4    13833.88    14442.80    425.81 o 
   0   4   4    30565.35    28545.33    709.81 o 
   1   4   4     3514.02     3427.83    118.27 o 
   2   4   4     3447.83     3583.35    141.95 o 
   3   4   4    40408.98    39710.68   1031.57 o 
   4   4   4     7442.53     7504.67    199.89 o 
   5   4   4    44284.61    43455.46   1079.56 o 
   6   4   4      248.26      316.54     28.61 o 
   7   4   4      580.97      654.83     41.19 o 
   8   4   4       13.61       37.34     30.93 o 
   9   4   4    20426.45    20400.90    617.85 o 
  10   4   4     2682.17     2749.94    126.06 o 
  11   4   4     5563.36     5563.77    263.15 o 
  12   4   4        8.99       67.01     77.66 o 
  -8   5   4     7609.03     7983.41    355.57 o 
  -7   5   4     3573.31     3450.98    188.94 o 
  -6   5   4    15124.89    14961.05    465.99 o 
  -5   5   4        4.53       -0.32     38.69 o 
  -4   5   4      226.85      326.69     56.21 o 
  -3   5   4      522.41      542.30     46.39 o 
  -2   5   4    34590.70    32843.18    817.90 o 
  -1   5   4    10630.33    10417.99    275.06 o 
   0   5   4    17517.38    17123.40    432.60 o 
   1   5   4       15.44       43.07     19.35 o 
   2   5   4      290.38      312.67     22.49 o 
   3   5   4    38067.84    36478.81   1312.77 o 
   4   5   4     8381.60     8472.95    266.73 o 
   5   5   4    27627.55    27744.74    697.60 o 
   6   5   4        6.09       11.11     23.90 o 
   7   5   4     2572.74     2780.63     93.55 o 
   8   5   4       19.54       86.54     29.84 o 
   9   5   4    24561.62    22102.21   1522.34 o 
  10   5   4     2457.35     2510.67    157.49 o 
  11   5   4     3603.69     3632.54    203.39 o 
  12   5   4      315.10      308.75     90.57 o 
  -8   6   4     6226.80     6306.16    302.04 o 
  -7   6   4     1147.55     1193.14    116.20 o 
  -6   6   4     4551.99     4636.32    223.37 o 
  -5   6   4      218.61      200.10     47.59 o 
  -4   6   4     1126.68     1111.95     71.73 o 
  -3   6   4       16.94       40.29     32.21 o 
  -2   6   4    33557.86    32789.47    958.61 o 
  -1   6   4     4529.84     4547.15    129.42 o 
   0   6   4     8427.06     8449.96    223.26 o 
   1   6   4       28.07       80.80     16.95 o 
   2   6   4     8397.10     8480.76    224.98 o 
   3   6   4    30991.61    28766.12    835.43 o 
   4   6   4     2509.08     2386.14    196.51 o 
   5   6   4    20880.35    19572.34    583.11 o 
   6   6   4      613.01      604.07     51.72 o 
   7   6   4    13003.16    13476.62    414.21 o 
   8   6   4       21.21       84.56     39.32 o 
   9   6   4    28622.39    29086.86    858.30 o 
  10   6   4     2194.36     1939.34    327.38 o 
  11   6   4     3693.79     3732.37    255.51 o 
  12   6   4      363.01      392.97     92.91 o 
  -7   7   4      988.73     1123.34    120.73 o 
  -6   7   4     4578.41     4934.05    238.61 o 
  -5   7   4      125.26      113.99     49.84 o 
  -4   7   4     7571.88     7439.49    250.06 o 
  -3   7   4      407.56      422.61     47.79 o 
  -2   7   4    24910.26    25326.88    749.83 o 
  -1   7   4     4961.76     5102.98    146.16 o 
   0   7   4     2005.16     2188.80     73.97 o 
   1   7   4       89.26      192.71     40.83 o 
   2   7   4    13105.12    12676.93    329.18 o 
   3   7   4    31430.79    28092.14   1284.60 o 
   4   7   4     4170.56     3893.95    201.90 o 
   5   7   4     7959.34     7623.17    250.03 o 
   6   7   4      679.77      772.05     60.65 o 
   7   7   4    10918.31    11586.81    364.09 o 
   8   7   4     1566.49     1467.26     85.78 o 
   9   7   4    25374.76    26233.09    781.15 o 
  10   7   4     1760.28     1734.55    136.58 o 
  11   7   4      328.47      246.09     80.94 o 
  12   7   4      853.12      851.85    116.86 o 
  -6   8   4     3308.09     3595.19    296.23 o 
  -5   8   4       13.36       -3.56     60.78 o 
  -4   8   4     9870.20    10128.16    328.85 o 
  -3   8   4     1011.50     1123.99     73.72 o 
  -2   8   4    11161.32    11466.07    357.95 o 
  -1   8   4     1508.43     1876.48     86.43 o 
   0   8   4      286.16      341.04     32.27 o 
   1   8   4     1840.62     1967.91     70.84 o 
   2   8   4    10288.54    10469.44    310.35 o 
   3   8   4    22713.22    21458.11    755.97 o 
   4   8   4     2146.10     2068.51     95.86 o 
   5   8   4     3424.18     3640.00    196.67 o 
   6   8   4       91.23      155.80     45.20 o 
   7   8   4    29972.74    28495.92    843.92 o 
   8   8   4     1025.93     1167.88     92.57 o 
   9   8   4    19246.96    19706.51    799.80 o 
  10   8   4      973.66     1117.18     84.83 o 
  11   8   4       78.14        8.74     74.61 o 
  12   8   4     2719.76     2460.00    520.03 o 
  -5   9   4      156.90      146.40     70.74 o 
  -4   9   4     9706.16    10153.79    333.82 o 
  -3   9   4     1004.29     1205.99     80.23 o 
  -2   9   4    16058.85    16012.78    489.38 o 
  -1   9   4     1990.90     2121.21     95.63 o 
   0   9   4     3491.54     3670.08    136.68 o 
   1   9   4     5611.88     5939.53    189.16 o 
   2   9   4    11638.11    11107.07    693.26 o 
   3   9   4    20052.53    19300.38    579.26 o 
   4   9   4     1710.98     1552.01    100.30 o 
   5   9   4      286.13      305.16     47.24 o 
   6   9   4        0.46      -26.69     34.66 o 
   7   9   4    25892.17    24766.22    743.06 o 
   8   9   4     1319.25     1370.78     89.70 o 
   9   9   4    12297.01    12685.17    490.71 o 
  10   9   4      258.04      241.00     59.29 o 
  11   9   4      454.12      484.70    109.80 o 
  12   9   4     3567.63     3886.05    243.89 o 
  -4  10   4    10593.07    10662.40    449.11 o 
  -3  10   4     1388.22     1428.55     91.82 o 
  -2  10   4    10091.37    10702.12    343.40 o 
  -1  10   4     1511.98     1731.30    205.07 o 
   0  10   4     1129.56     1107.32     79.58 o 
   1  10   4    10560.26    10800.09    404.85 o 
   2  10   4     7433.24     7619.53    252.79 o 
   3  10   4    11312.20    11128.76    352.18 o 
   4  10   4      724.71      671.86     62.20 o 
   5  10   4      111.78      150.35     48.91 o 
   6  10   4       44.56       38.28     54.26 o 
   7  10   4    21542.13    19877.09    607.47 o 
   8  10   4     2276.62     2308.86    204.18 o 
   9  10   4     8262.64     8219.89    312.03 o 
  10  10   4      313.81      307.04     81.56 o 
  11  10   4     3203.89     3503.64    212.76 o 
  -3  11   4     1542.51     1773.92    105.40 o 
  -2  11   4     5339.50     5638.01    205.62 o 
  -1  11   4       26.78       43.73     56.20 o 
   0  11   4     3999.38     2485.21    208.36 o 
   1  11   4    12567.98    13081.46    512.41 o 
   2  11   4     9983.94     9959.53    322.60 o 
   3  11   4    18042.81    17544.93    537.09 o 
   4  11   4       26.68        4.11     40.59 o 
   5  11   4     2384.03     2302.55    117.18 o 
   6  11   4      221.36      151.53     56.76 o 
   7  11   4    22613.49    19682.89    603.86 o 
   8  11   4     2836.98     2608.53    130.48 o 
   9  11   4     5487.60     5321.99    243.54 o 
  10  11   4      359.74      395.61     69.25 o 
  11  11   4     4838.06     5079.30    332.02 o 
  -2  12   4     1653.36     1915.11    145.22 o 
  -1  12   4       39.06       42.86     52.63 o 
   0  12   4     2208.80     2240.29    143.71 o 
   1  12   4    11517.91    11402.64    458.29 o 
   2  12   4     2590.41     2635.78    349.75 o 
   3  12   4     9586.36     9612.18    318.63 o 
   4  12   4      169.43      131.49     49.58 o 
   5  12   4     2662.96     2515.34    167.50 o 
   6  12   4      565.17      624.07     71.84 o 
   7  12   4     9133.84     8763.95    353.83 o 
   8  12   4     2292.35     1943.98    221.71 o 
   9  12   4     1643.27     1594.48    109.84 o 
  10  12   4      317.16      330.82     72.63 o 
  -1  13   4      500.10      631.02     97.24 o 
   0  13   4     3009.97     3058.21    178.45 o 
   1  13   4     9466.35    10090.67    419.72 o 
   2  13   4     1186.51     1071.17    110.61 o 
   3  13   4     4154.56     4610.78    185.87 o 
   4  13   4       28.18        4.52     47.93 o 
   5  13   4     5001.55     4979.44    197.42 o 
   6  13   4       48.35       25.85     54.15 o 
   7  13   4    13571.11    12798.50    421.48 o 
   8  13   4     1662.52     1518.92    304.87 o 
   9  13   4      142.38       76.95     55.93 o 
   1  14   4     9541.74    10411.30    441.44 o 
   2  14   4      883.08      896.31    116.46 o 
   3  14   4      865.35      932.41    109.17 o 
   4  14   4      125.72      113.61     59.81 o 
   5  14   4     8655.87     8801.46    313.00 o 
   6  14   4      177.15       85.69     68.99 o 
   7  14   4     9566.14     9137.13    321.91 o 
   8  14   4      313.37      280.80     82.49 o 
  -6 -13   5      451.43      579.27     93.96 o 
  -5 -13   5       14.11       48.02     71.82 o 
  -4 -13   5     2781.47     2758.36    171.34 o 
  -3 -13   5     4117.81     4335.16    224.17 o 
  -2 -13   5    11732.05    12078.51    483.11 o 
  -1 -13   5      339.44      287.77    118.89 o 
  -8 -12   5      735.71      790.95    104.54 o 
  -7 -12   5     9286.87     9294.84    382.94 o 
  -6 -12   5      273.71      369.21    131.65 o 
  -5 -12   5     1066.44     1179.56    265.85 o 
  -4 -12   5     6049.94     6221.44    275.70 o 
  -3 -12   5     4349.03     4455.46    237.94 o 
  -2 -12   5    10989.06    11188.42    445.81 o 
  -1 -12   5      165.38      225.12     58.87 o 
   0 -12   5      118.99      226.78     74.25 o 
   1 -12   5      401.02      471.26     92.20 o 
  -8 -11   5     1779.03     1982.50    258.48 o 
  -7 -11   5     6087.16     5910.00    262.90 o 
  -6 -11   5     1097.30     1069.43    128.90 o 
  -5 -11   5     2679.09     2628.69    152.54 o 
  -4 -11   5     7889.41     8130.65    394.34 o 
  -3 -11   5     5582.89     5836.36    209.57 o 
  -2 -11   5    10356.08    10789.26    352.34 o 
  -1 -11   5      273.57      249.84     57.33 o 
   0 -11   5     1047.98     1211.65     89.24 o 
   1 -11   5        1.73      -87.71     58.48 o 
   2 -11   5    12926.20    13792.01    545.28 o 
   3 -11   5     1635.29     1710.84    178.21 o 
  -9 -10   5    14310.12    13899.62    532.87 o 
  -8 -10   5      799.42     1075.63    161.01 o 
  -7 -10   5     5023.39     4940.84    237.50 o 
  -6 -10   5        4.17      -21.29     52.29 o 
  -5 -10   5     3588.50     3455.75    142.45 o 
  -4 -10   5    14004.81    13944.16    428.81 o 
  -3 -10   5     5727.84     5950.46    207.99 o 
  -2 -10   5    13588.99    13692.63    422.45 o 
  -1 -10   5        5.66       52.87     43.60 o 
   0 -10   5     6229.34     6109.95    266.62 o 
   1 -10   5       23.64       82.91     59.84 o 
   2 -10   5    18073.71    18700.95    705.99 o 
   3 -10   5     1207.03     1153.25    114.45 o 
   4 -10   5     1864.33     1351.64    529.59 o 
 -10  -9   5      364.05      221.95    151.17 o 
  -9  -9   5    14114.25    14173.09    536.54 o 
  -8  -9   5     1702.52     1523.17    115.68 o 
  -7  -9   5     2072.74     2130.57    201.19 o 
  -6  -9   5       90.96       42.96     53.86 o 
  -5  -9   5     6864.45     6555.21    222.53 o 
  -4  -9   5    20998.78    20727.12    613.65 o 
  -3  -9   5    10358.52    10309.90    324.94 o 
  -2  -9   5     5736.37     6106.22    209.53 o 
  -1  -9   5       73.51       64.17     39.57 o 
   0  -9   5    12014.62    12097.11    378.22 o 
   1  -9   5      226.73      321.57     84.78 o 
   2  -9   5    22056.61    21772.67    805.32 o 
   3  -9   5     1689.30     1624.22    104.05 o 
   4  -9   5     1071.69      879.29     78.99 o 
   5  -9   5      920.51     1003.08    100.75 o 
 -10  -8   5      302.79      383.72     83.99 o 
  -9  -8   5    14075.10    13695.70    517.19 o 
  -8  -8   5     1360.12     1350.27     90.44 o 
  -7  -8   5     1488.03     1441.79     87.67 o 
  -6  -8   5     5215.09     4903.42    437.10 o 
  -5  -8   5     7028.81     6560.51    432.27 o 
  -4  -8   5    16442.03    15712.94    720.26 o 
  -3  -8   5     5069.39     4617.91    164.18 o 
  -2  -8   5     7875.59     7794.65    251.23 o 
  -1  -8   5      791.31      739.40     60.41 o 
   0  -8   5    18866.78    18384.95    547.17 o 
   1  -8   5      182.10      290.73     37.48 o 
   2  -8   5    25329.58    24690.70    742.49 o 
   3  -8   5     1580.56     1500.91    180.10 o 
   4  -8   5       21.26       61.91     48.59 o 
   5  -8   5     2176.79     2074.69    183.92 o 
   6  -8   5     4767.93     4867.01    239.05 o 
 -10  -7   5     1093.66     1145.26    107.74 o 
  -9  -7   5    14925.22    15757.19    599.81 o 
  -8  -7   5     2229.28     2221.02    112.15 o 
  -7  -7   5      523.04      614.09    125.74 o 
  -6  -7   5     6031.67     5744.92    198.19 o 
  -5  -7   5     8993.84     8354.33    758.49 o 
  -4  -7   5    21789.41    19775.50   1509.68 o 
  -3  -7   5     3802.31     3715.62    135.48 o 
  -2  -7   5     3045.83     3007.69    155.22 o 
  -1  -7   5        3.63       10.06     29.61 o 
   0  -7   5    25771.44    25238.82    641.53 o 
   1  -7   5     2323.68     2520.48     90.84 o 
   2  -7   5    28756.63    29518.58    862.26 o 
   3  -7   5      788.72      783.55     62.28 o 
   4  -7   5      146.66      124.29     48.31 o 
   5  -7   5     2980.28     2904.15    132.42 o 
   6  -7   5     5810.72     5859.49    218.93 o 
   7  -7   5     9678.15    10085.16    422.45 o 
 -11  -6   5    14205.59    14715.15    826.76 o 
 -10  -6   5      310.93      279.79     88.58 o 
  -9  -6   5     9086.20     9503.97    312.15 o 
  -8  -6   5     2803.31     2795.12    202.82 o 
  -7  -6   5     1253.48     1165.76    109.67 o 
  -6  -6   5     7447.34     7940.04    258.01 o 
  -5  -6   5    13343.83    13243.64    401.14 o 
  -4  -6   5    24471.30    22902.69   1724.02 o 
  -3  -6   5      899.80      948.37     78.16 o 
  -2  -6   5      204.96      290.08     36.05 o 
  -1  -6   5       13.76       21.72     17.52 o 
   0  -6   5    23935.23    23796.59    603.89 o 
   1  -6   5     1935.30     2114.43    101.32 o 
   2  -6   5    12564.21    12676.72    335.47 o 
   3  -6   5      723.37      783.40     59.35 o 
   4  -6   5     7682.19     7777.13    259.50 o 
   5  -6   5     5025.77     5185.52    191.32 o 
   6  -6   5     8231.26     8186.84    279.57 o 
   7  -6   5     9877.19     9938.05    333.37 o 
   8  -6   5       36.39       87.66     75.07 o 
 -11  -5   5    16197.10    16648.49    646.65 o 
 -10  -5   5     2509.72     2682.46    174.54 o 
  -9  -5   5     7288.32     7768.11    262.05 o 
  -8  -5   5       12.10       40.22     42.48 o 
  -7  -5   5     2487.64     2420.97    186.70 o 
  -6  -5   5    15380.54    14703.18    443.10 o 
  -5  -5   5     8707.83     8553.77    270.00 o 
  -4  -5   5    30040.41    29824.10    858.48 o 
  -3  -5   5      372.39      405.36     55.90 o 
  -2  -5   5     1980.68     1981.71    106.48 o 
  -1  -5   5       11.37       51.85     20.22 o 
   0  -5   5    39169.83    38225.11   1097.34 o 
   1  -5   5     2783.89     2926.49     93.76 o 
   2  -5   5     8838.24     9005.88    242.48 o 
   3  -5   5       75.26      105.94     25.87 o 
   4  -5   5    10271.12    10475.34    462.98 o 
   5  -5   5    13877.19    14097.14    439.46 o 
   6  -5   5     6264.27     6337.05    223.31 o 
   7  -5   5     7641.86     7571.19    261.78 o 
   8  -5   5      159.79      151.48     70.30 o 
   9  -5   5     1340.34     1230.44    175.51 o 
 -11  -4   5    16632.47    17123.85    662.06 o 
 -10  -4   5     1132.70     1359.70    210.32 o 
  -9  -4   5     3263.01     3499.68    192.66 o 
  -8  -4   5       12.80       27.08     40.04 o 
  -7  -4   5     5717.28     5832.62    218.56 o 
  -6  -4   5    21164.24    21767.56    558.67 o 
  -5  -4   5    11025.90    11291.92    299.53 o 
  -4  -4   5    26476.54    26082.81    882.09 o 
  -3  -4   5      284.25      361.54     36.72 o 
  -2  -4   5     6243.60     5909.48   1056.81 o 
  -1  -4   5       32.11       59.78     23.42 o 
   0  -4   5    42127.57    40366.73   1004.55 o 
   1  -4   5     1929.58     1960.07     67.31 o 
   2  -4   5     2601.52     2641.57     85.05 o 
   3  -4   5      274.64      272.65     27.50 o 
   4  -4   5     7948.41     7846.69    254.40 o 
   5  -4   5    18201.38    18231.21    553.56 o 
   6  -4   5     6577.75     6703.12    229.07 o 
   7  -4   5     7354.16     7244.01    249.11 o 
   8  -4   5      198.49       94.67     49.21 o 
   9  -4   5     3519.22     3552.37    340.05 o 
 -10  -3   5     1081.18     1251.66    201.80 o 
  -9  -3   5     1606.93     1625.60    104.41 o 
  -8  -3   5      873.14      885.81     75.19 o 
  -7  -3   5     7574.52     7914.67    221.88 o 
  -6  -3   5    20968.05    21607.73    642.12 o 
  -5  -3   5     5179.31     5458.03    155.62 o 
  -4  -3   5     8724.65     9189.69    244.32 o 
  -3  -3   5      117.69      144.29     20.98 o 
  -2  -3   5    13840.28    14205.89    417.18 o 
  -1  -3   5      252.12      252.85     38.38 o 
   0  -3   5    48557.36    47773.10   1198.77 o 
   1  -3   5     4924.41     5118.29    141.16 o 
   2  -3   5     4565.26     4929.26    137.36 o 
   3  -3   5     4004.65     4088.25    117.87 o 
   4  -3   5    16656.88    16086.81    486.18 o 
   5  -3   5    14836.69    15052.18    459.27 o 
   6  -3   5     3252.50     3432.58    135.15 o 
   7  -3   5     5597.82     5779.92    247.89 o 
   8  -3   5      599.41      508.86     61.77 o 
   9  -3   5     8257.24     7910.73    342.76 o 
  10  -3   5       53.53      109.72     78.14 o 
 -10  -2   5     1608.32     1773.98    159.79 o 
  -9  -2   5      300.24      270.29     62.17 o 
  -8  -2   5     1880.10     1951.26    107.81 o 
  -7  -2   5    13493.79    13095.40    410.14 o 
  -6  -2   5    17176.79    17740.58    456.22 o 
  -5  -2   5     3614.03     3841.98    132.10 o 
  -4  -2   5     5909.54     6102.42    167.07 o 
  -3  -2   5       22.83       27.03     16.75 o 
  -2  -2   5    34306.01    34071.38    847.06 o 
  -1  -2   5      390.89      546.85     54.78 o 
   0  -2   5    78379.03    73691.03   2118.00 o 
   1  -2   5     1777.96     2031.22     71.81 o 
   2  -2   5     1672.69     1834.73     60.97 o 
   3  -2   5     7176.31     7039.16    187.43 o 
   4  -2   5    17669.36    17330.37    517.86 o 
   5  -2   5    30981.02    30309.95    891.70 o 
   6  -2   5     5572.86     5516.76    229.78 o 
   7  -2   5      932.48      845.14     64.64 o 
   8  -2   5       71.02      129.94     46.48 o 
   9  -2   5    11613.98    11817.18    480.81 o 
  10  -2   5       61.33      121.64     62.15 o 
 -10  -1   5     1151.89     1123.04    243.21 o 
  -9  -1   5      305.57      282.17     64.90 o 
  -8  -1   5     4825.50     4770.28    182.13 o 
  -7  -1   5    14682.93    15152.96    468.57 o 
  -6  -1   5    13145.66    13413.04    350.61 o 
  -5  -1   5     1117.75     1260.48     63.55 o 
  -4  -1   5      803.30      884.06     41.95 o 
  -3  -1   5     1031.77     1203.90     46.60 o 
  -2  -1   5    53490.12    52729.62   1568.13 o 
  -1  -1   5     3356.50     3793.05    107.92 o 
   0  -1   5    51127.90    47163.19   1690.90 o 
   1  -1   5      101.05      187.52     51.94 o 
   2  -1   5       48.51      166.20     34.79 o 
   3  -1   5    12025.66    12144.98    310.81 o 
   4  -1   5    19825.87    19582.35    580.57 o 
   5  -1   5    32542.05    31747.80   1118.15 o 
   6  -1   5     2268.62     2193.76     95.76 o 
   7  -1   5       99.65      201.21     42.97 o 
   8  -1   5       27.54       28.26     52.38 o 
   9  -1   5    16965.22    16909.07    524.02 o 
  10  -1   5      227.40      234.44     62.27 o 
  11  -1   5    10071.97     9920.09    424.47 o 
 -10   0   5      986.63     1016.96    120.75 o 
  -9   0   5      308.94      377.04     69.13 o 
  -8   0   5     3972.23     4158.19    166.55 o 
  -7   0   5    10390.62    10297.44    332.42 o 
  -6   0   5    23308.04    22718.53    678.86 o 
  -5   0   5      903.45      945.29     59.29 o 
  -4   0   5      271.15      329.47     27.29 o 
  -3   0   5     1628.47     1997.71     74.70 o 
  -2   0   5    29901.10    30076.05    748.03 o 
  -1   0   5     9280.89     9713.07    290.16 o 
   0   0   5    40053.50    38573.18   2667.81 o 
   1   0   5     1836.80     2065.44     74.78 o 
   2   0   5     1393.08     1383.83     59.67 o 
   3   0   5    14581.69    14534.09    432.67 o 
   4   0   5    16109.28    16145.90    480.50 o 
   5   0   5    36618.64    34873.36   1222.62 o 
   6   0   5     1742.15     1602.57     78.18 o 
   7   0   5       65.48      112.79     66.56 o 
   8   0   5        4.81       34.56     39.48 o 
   9   0   5    20935.53    20733.34    666.74 o 
  10   0   5     1307.11     1454.89    163.44 o 
  11   0   5     6660.34     6676.26    249.15 o 
 -10   1   5      150.79      196.25     89.60 o 
  -9   1   5     1694.18     1451.88    127.59 o 
  -8   1   5     7788.97     8181.93    281.58 o 
  -7   1   5     7642.02     7734.99    261.32 o 
  -6   1   5    15344.79    15157.44    466.38 o 
  -5   1   5      146.72      156.80     40.95 o 
  -4   1   5     1457.86     1765.18     61.13 o 
  -3   1   5      355.64      436.32     33.43 o 
  -2   1   5    64630.26    64224.18   1580.54 o 
  -1   1   5     6050.75     6422.17    195.87 o 
   0   1   5    17819.01    17325.17    612.68 o 
   1   1   5     2614.49     2728.98     81.46 o 
   2   1   5     3543.58     3637.96    146.77 o 
   3   1   5    40576.02    40358.81    999.03 o 
   4   1   5     9583.71     9594.96    280.92 o 
   5   1   5    23248.32    23890.69    599.25 o 
   6   1   5      810.00      845.89    166.58 o 
   7   1   5     2767.59     2595.81    151.97 o 
   8   1   5       11.95       84.87     60.16 o 
   9   1   5    25360.46    24851.55    746.63 o 
  10   1   5     2084.57     2156.97    115.03 o 
  11   1   5     3403.22     3127.15    148.02 o 
  -9   2   5     3273.72     3464.77    202.28 o 
  -8   2   5    11787.97    11926.21    541.51 o 
  -7   2   5     5456.06     5551.80    203.87 o 
  -6   2   5    13355.95    13536.69    422.36 o 
  -5   2   5       97.72      103.59     38.39 o 
  -4   2   5     2023.47     2153.44    119.14 o 
  -3   2   5     1967.73     2180.98    125.92 o 
  -2   2   5    41161.15    38168.44   1361.81 o 
  -1   2   5    10650.53    11197.21    286.50 o 
   0   2   5     6698.25     6595.27    258.41 o 
   1   2   5     6527.76     7299.38    192.06 o 
   2   2   5    19206.24    19684.73    557.90 o 
   3   2   5    47332.01    42145.57   1461.03 o 
   4   2   5    12613.17    13566.24    405.25 o 
   5   2   5    16301.49    16731.55    424.41 o 
   6   2   5      404.91      492.10     41.36 o 
   7   2   5     8213.37     8177.19    263.35 o 
   8   2   5        3.57       32.22     35.91 o 
   9   2   5    19861.41    19741.48    599.26 o 
  10   2   5     2686.28     2568.39    124.60 o 
  11   2   5     1001.03     1001.14    108.62 o 
  -9   3   5     2883.73     2953.06    189.74 o 
  -8   3   5    12274.56    12193.24    498.46 o 
  -7   3   5     3116.74     2931.99    134.33 o 
  -6   3   5     5105.21     5088.86    186.37 o 
  -5   3   5        1.61       30.60     45.79 o 
  -4   3   5    14502.96    14745.38    448.28 o 
  -3   3   5       97.53      129.04     43.41 o 
  -2   3   5    38881.61    35680.87   1038.71 o 
  -1   3   5     2617.56     2645.78     77.99 o 
   0   3   5     2980.94     2718.28     94.11 o 
   1   3   5      924.28     1086.52    140.91 o 
   2   3   5    29797.28    29421.03    733.81 o 
   3   3   5    44879.06    42298.09   1046.15 o 
   4   3   5    10011.25    10452.43    271.60 o 
   5   3   5     8221.63     8465.54    224.24 o 
   6   3   5        0.91       18.39     20.86 o 
   7   3   5    23016.77    23700.80    661.90 o 
   8   3   5     1719.88     1711.24    140.66 o 
   9   3   5    22731.33    21723.38    655.98 o 
  10   3   5      417.84      490.20     61.55 o 
  11   3   5       18.71      115.14     75.15 o 
  12   3   5      802.60      715.27    108.30 o 
  -8   4   5     8674.78     8766.85    381.68 o 
  -7   4   5     2429.97     2445.11    153.53 o 
  -6   4   5     4500.65     4704.99    223.18 o 
  -5   4   5      585.73      605.48     58.94 o 
  -4   4   5    15657.94    15985.29    486.29 o 
  -3   4   5      837.56      854.14     56.21 o 
  -2   4   5    29329.74    27686.11    812.20 o 
  -1   4   5     1527.10     1523.28     51.81 o 
   0   4   5     2816.25     2927.34     86.48 o 
   1   4   5     2451.44     2357.15    103.94 o 
   2   4   5    39286.77    41296.13   1829.87 o 
   3   4   5    30837.81    29433.41    735.34 o 
   4   4   5    14002.40    14669.36    375.99 o 
   5   4   5    13207.04    13481.47    347.99 o 
   6   4   5        4.87       38.27     22.31 o 
   7   4   5    24063.25    24552.59    620.96 o 
   8   4   5      447.34      479.96     49.66 o 
   9   4   5    20380.09    18643.45   1451.63 o 
  10   4   5      962.88      890.16    101.07 o 
  11   4   5      279.52      290.14     80.86 o 
  12   4   5     2719.15     3086.91    193.84 o 
  -8   5   5     6283.09     5994.78    291.13 o 
  -7   5   5      379.60      460.72     85.23 o 
  -6   5   5     2720.39     2845.08    130.12 o 
  -5   5   5        8.26       43.92     42.44 o 
  -4   5   5    16167.67    16035.85    604.40 o 
  -3   5   5       37.91      120.80     34.39 o 
  -2   5   5    17281.53    16325.03    490.23 o 
  -1   5   5      755.70      751.51     43.82 o 
   0   5   5     1292.41     1472.83     52.68 o 
   1   5   5     7969.98     7780.77    206.60 o 
   2   5   5    20318.95    19417.89    684.94 o 
   3   5   5    20567.02    19810.87    584.44 o 
   4   5   5     2978.95     2929.38     90.19 o 
   5   5   5     2724.73     2944.16    100.80 o 
   6   5   5      985.33     1007.60     48.53 o 
   7   5   5    37498.55    38324.89    959.97 o 
   8   5   5      387.35      516.43     50.84 o 
   9   5   5    16252.44    16386.09    627.24 o 
  10   5   5      211.15       89.72     59.15 o 
  11   5   5     1553.91     1560.81    131.68 o 
  12   5   5     6009.64     5860.69    286.14 o 
  -7   6   5      213.28      240.98    155.18 o 
  -6   6   5      202.82      210.15     58.25 o 
  -5   6   5       31.77       27.53     22.89 o 
  -4   6   5    18906.33    18770.85    570.09 o 
  -3   6   5     1132.53     1103.07     97.01 o 
  -2   6   5    20713.36    19958.16    596.31 o 
  -1   6   5       51.83       74.74     29.28 o 
   0   6   5     3154.75     3179.17     96.06 o 
   1   6   5    16125.03    15143.63    480.17 o 
   2   6   5    28598.00    27457.75   1039.13 o 
   3   6   5    19434.17    18869.59    773.29 o 
   4   6   5     2780.24     2686.03    108.81 o 
   5   6   5      823.45      909.10     64.85 o 
   6   6   5       47.03      136.77     36.82 o 
   7   6   5    48785.02    48999.18   1416.31 o 
   8   6   5       66.64       90.26     39.56 o 
   9   6   5    14775.34    14635.42    570.03 o 
  10   6   5       83.52       80.55     66.39 o 
  11   6   5     2212.71     1724.74    480.03 o 
  12   6   5     8177.18     8461.14    376.19 o 
  -7   7   5        4.40        7.97     75.05 o 
  -6   7   5     1014.47      907.51     99.84 o 
  -5   7   5       39.47       58.75     49.98 o 
  -4   7   5    17047.41    17115.99    526.65 o 
  -3   7   5     1387.67     1511.14     83.22 o 
  -2   7   5    11028.76    10901.44    341.25 o 
  -1   7   5       73.14       83.74     31.43 o 
   0   7   5     3291.50     3367.63    103.45 o 
   1   7   5    16259.13    15905.54    408.57 o 
   2   7   5     8057.48     7629.26    207.06 o 
   3   7   5    22892.26    23075.02   1516.78 o 
   4   7   5       11.86       29.85     19.06 o 
   5   7   5     4704.41     4546.07    165.54 o 
   6   7   5      233.67      262.24     43.00 o 
   7   7   5    27941.80    28621.47    844.47 o 
   8   7   5     1232.90     1437.69     85.27 o 
   9   7   5     7820.34     7904.89    264.68 o 
  10   7   5      222.29      207.02     75.18 o 
  11   7   5     3742.50     3924.63    216.96 o 
  12   7   5     8428.25     8217.77    553.34 o 
  -6   8   5     1408.63     1722.46    142.91 o 
  -5   8   5       12.80       31.35     53.77 o 
  -4   8   5    20017.68    20260.08    619.06 o 
  -3   8   5     4113.60     4225.01    160.93 o 
  -2   8   5     2841.12     2940.46    121.01 o 
  -1   8   5      638.57      618.64     51.36 o 
   0   8   5     6337.48     6393.28    211.21 o 
   1   8   5    15153.32    14745.58    382.82 o 
   2   8   5     6826.61     6806.85    189.14 o 
   3   8   5    12858.68    11667.45    363.75 o 
   4   8   5       43.42       67.30     35.09 o 
   5   8   5     7447.04     6498.33    646.88 o 
   6   8   5       14.66       41.08     37.81 o 
   7   8   5    22314.89    23025.96    690.65 o 
   8   8   5     5202.20     5262.42    263.77 o 
   9   8   5     7693.81     7792.41    326.19 o 
  10   8   5      270.82      296.85    147.82 o 
  11   8   5     5214.25     5799.97    282.29 o 
  12   8   5     5738.90     5952.80    298.90 o 
  -5   9   5       11.34       74.62     71.90 o 
  -4   9   5    15604.88    16021.64    501.87 o 
  -3   9   5     1657.80     1713.31     98.07 o 
  -2   9   5      965.16     1160.24     74.89 o 
  -1   9   5     1189.43     1210.24     91.78 o 
   0   9   5    10279.83    10710.95    337.13 o 
   1   9   5    14899.16    14712.87    384.75 o 
   2   9   5     6029.63     5859.60    201.72 o 
   3   9   5     7231.48     6797.74    267.67 o 
   4   9   5        9.72      -34.90     28.43 o 
   5   9   5    10335.29     9516.41    310.56 o 
   6   9   5        5.23       26.42     39.35 o 
   7   9   5    17114.28    16608.68    513.90 o 
   8   9   5     4498.64     4457.25    173.18 o 
   9   9   5      162.94      151.01     53.28 o 
  10   9   5     1660.24     1655.92    167.74 o 
  11   9   5     7201.77     7311.07    337.10 o 
  12   9   5     8335.60     8323.38    535.90 o 
  -4  10   5    11286.27    11417.27    375.80 o 
  -3  10   5      153.99      268.46     54.43 o 
  -2  10   5       37.33       71.77     44.70 o 
  -1  10   5      779.75      730.19     62.48 o 
   0  10   5    10597.42    10486.18    419.88 o 
   1  10   5    18506.88    18430.06    696.61 o 
   2  10   5     1885.57     1810.96    106.36 o 
   3  10   5      830.29      757.75    125.85 o 
   4  10   5      326.50      348.83     51.64 o 
   5  10   5    17079.06    15668.12    753.14 o 
   6  10   5      154.56       67.10     40.64 o 
   7  10   5    19248.88    17908.63    553.56 o 
   8  10   5     1536.64     1567.93     99.95 o 
   9  10   5       44.91       73.93     52.50 o 
  10  10   5     1461.02     1370.69     98.04 o 
  11  10   5     5843.48     6213.73    359.82 o 
  -3  11   5      285.63      297.32     59.87 o 
  -2  11   5      376.95      500.10     84.90 o 
  -1  11   5     1695.66     1861.62    132.10 o 
   0  11   5     6043.21     6629.75    494.91 o 
   1  11   5    14404.27    15265.90    798.98 o 
   2  11   5     3578.93     3151.78    333.89 o 
   3  11   5      223.93      285.93     51.95 o 
   4  11   5      323.82      292.48     52.86 o 
   5  11   5    13186.42    12718.30    408.51 o 
   6  11   5      217.45      212.24    109.24 o 
   7  11   5    13168.56    11165.25    464.88 o 
   8  11   5      677.49      594.47     71.09 o 
   9  11   5      673.76      685.75     77.34 o 
  10  11   5     3336.50     3253.86    155.25 o 
  11  11   5     6086.61     6368.36    376.21 o 
  -2  12   5      285.63      216.49     81.86 o 
  -1  12   5     2551.19     2911.16    171.91 o 
   0  12   5     5616.03     5897.30    371.22 o 
   1  12   5     6506.03     5730.97   1057.13 o 
   2  12   5      599.07      660.50     93.10 o 
   3  12   5       29.56      -14.20     45.19 o 
   4  12   5      249.89      273.57     57.41 o 
   5  12   5    24192.71    22137.64    676.37 o 
   6  12   5      242.72      414.42    121.81 o 
   7  12   5     6421.34     6064.18    263.90 o 
   8  12   5       91.78       84.56     55.35 o 
   9  12   5     2824.15     2755.37    203.36 o 
  10  12   5     3837.38     3934.48    225.11 o 
   0  13   5     4763.82     3155.66    269.10 o 
   1  13   5     5258.58     5992.45    399.54 o 
   2  13   5        5.27       91.82     71.01 o 
   3  13   5      335.66      322.88     82.46 o 
   4  13   5       55.53       76.52     53.54 o 
   5  13   5    15133.94    14908.23    478.18 o 
   6  13   5      410.66      388.00     67.33 o 
   7  13   5     5123.49     5091.74    206.33 o 
   8  13   5       21.83      -25.66     64.56 o 
   9  13   5     2818.12     2597.29    147.75 o 
   2  14   5       47.17       -3.73     72.98 o 
   3  14   5     1966.02     2159.89    160.84 o 
   4  14   5        2.59       56.74     75.96 o 
   5  14   5    14424.09    14260.08    464.38 o 
   6  14   5      758.45      855.46    241.99 o 
   7  14   5     1340.05     1237.93    103.63 o 
   8  14   5      511.78      437.46     77.19 o 
  -5 -13   6     4196.85     4570.53    493.82 o 
  -4 -13   6     8016.98     8292.69    736.48 o 
  -3 -13   6     2795.52     3237.14    192.05 o 
  -2 -13   6     3242.86     3341.86    250.95 o 
  -7 -12   6      233.00      220.88     81.63 o 
  -6 -12   6     1040.48     1097.36    113.57 o 
  -5 -12   6     6070.89     5755.88    355.70 o 
  -4 -12   6    10687.00    11072.44    475.99 o 
  -3 -12   6     3485.54     3676.89    195.78 o 
  -2 -12   6     2981.18     3013.97    145.34 o 
  -1 -12   6      232.74      249.58     66.18 o 
   0 -12   6     9450.14     9876.17    413.73 o 
   1 -12   6       12.56       58.91     76.72 o 
  -8 -11   6      225.95      144.77     68.45 o 
  -7 -11   6       79.69       58.91     66.06 o 
  -6 -11   6     2603.80     2738.96    160.61 o 
  -5 -11   6     8977.02     8276.98    340.51 o 
  -4 -11   6    12328.28    12553.91    631.20 o 
  -3 -11   6     1515.77     1589.66     99.92 o 
  -2 -11   6      801.68      912.48     79.42 o 
  -1 -11   6       64.47       96.60     52.48 o 
   0 -11   6    12857.67    12709.98    502.32 o 
   1 -11   6        5.97      115.19     71.21 o 
   2 -11   6    10031.04    10280.12    428.33 o 
   3 -11   6      192.44      189.20     86.22 o 
  -9 -10   6     8262.74     8623.96    404.44 o 
  -8 -10   6      869.79      856.80     98.61 o 
  -7 -10   6      682.77      668.19     84.69 o 
  -6 -10   6     6544.26     6369.09    273.79 o 
  -5 -10   6     9275.38     8724.04    288.84 o 
  -4 -10   6     9035.48     9567.04    311.98 o 
  -3 -10   6      981.39     1030.01     78.96 o 
  -2 -10   6       72.11      224.01     52.35 o 
  -1 -10   6      526.41      481.75     61.24 o 
   0 -10   6    15981.53    15971.48    494.14 o 
   1 -10   6       79.22       64.64     63.13 o 
   2 -10   6    10202.80    10627.26    661.49 o 
   3 -10   6       33.69       52.89     71.85 o 
   4 -10   6     1464.12     1624.01    216.92 o 
  -9  -9   6     7146.10     7126.54    305.78 o 
  -8  -9   6      163.32      179.72     69.40 o 
  -7  -9   6     2096.73     2101.09    124.33 o 
  -6  -9   6     6105.72     5101.01    357.96 o 
  -5  -9   6    11012.04    10650.63    581.25 o 
  -4  -9   6    14082.33    13895.92    515.70 o 
  -3  -9   6     4450.74     4324.68    163.72 o 
  -2  -9   6     1354.55     1433.17     88.58 o 
  -1  -9   6      149.43      138.27     46.81 o 
   0  -9   6    17840.28    17576.48    533.05 o 
   1  -9   6      727.26      804.04     92.84 o 
   2  -9   6     7891.02     7970.60    339.67 o 
   3  -9   6       89.28       34.25     36.70 o 
   4  -9   6     5260.14     5485.81    263.98 o 
   5  -9   6     3046.05     3063.81    197.55 o 
 -10  -8   6      974.24      976.86    136.84 o 
  -9  -8   6     3662.80     3540.61    185.05 o 
  -8  -8   6        8.13      -21.11     48.23 o 
  -7  -8   6     4863.66     4999.02    186.66 o 
  -6  -8   6    14816.00    14703.74    490.51 o 
  -5  -8   6     7050.46     4769.93    212.77 o 
  -4  -8   6    11328.21    10361.50    556.98 o 
  -3  -8   6       79.66      102.75     46.93 o 
  -2  -8   6     4650.15     4476.46    164.64 o 
  -1  -8   6        7.04       23.06     38.71 o 
   0  -8   6    22777.45    22158.38    655.52 o 
   1  -8   6      577.05      533.11     60.07 o 
   3  -8   6       95.73      165.90     62.76 o 
   4  -8   6     6932.38     6827.00    244.13 o 
   5  -8   6     3651.68     3557.54    218.02 o 
   6  -8   6     4585.38     4510.09    188.02 o 
 -10  -7   6     1462.77     1570.24    148.16 o 
  -9  -7   6      358.43      385.86     64.09 o 
  -8  -7   6       36.69       65.73     49.49 o 
  -7  -7   6    10486.46    10692.18    341.50 o 
  -6  -7   6    21643.31    21484.69    637.01 o 
  -5  -7   6     7824.88     7729.05    253.28 o 
  -4  -7   6     8208.72     7075.33    712.95 o 
  -3  -7   6      347.32      315.13     44.17 o 
  -2  -7   6     6499.87     6044.94    202.91 o 
  -1  -7   6      261.19      359.98     73.68 o 
   0  -7   6    28942.52    27995.29    813.70 o 
   1  -7   6      839.78      943.96    129.19 o 
   2  -7   6      631.99      776.91     59.64 o 
   3  -7   6      822.78      865.19     67.49 o 
   4  -7   6     6511.99     6884.47    240.36 o 
   5  -7   6     9648.06     9617.25    555.45 o 
   6  -7   6     3876.74     3897.62    193.08 o 
   7  -7   6     2545.62     2461.97    143.58 o 
 -10  -6   6      160.76      284.60     97.39 o 
  -9  -6   6      112.04      175.28     93.66 o 
  -8  -6   6      886.44      912.05     75.46 o 
  -7  -6   6    10075.67     9947.12    319.67 o 
  -6  -6   6    23477.99    23765.09    697.63 o 
  -5  -6   6     1849.44     1879.50     95.92 o 
  -4  -6   6     3755.37     3774.35    141.53 o 
  -3  -6   6     1050.77      940.51     90.63 o 
  -2  -6   6    21742.34    19995.04    585.97 o 
  -1  -6   6      536.31      701.06     54.76 o 
   0  -6   6    29203.13    27989.08    977.63 o 
   1  -6   6     1767.37     1941.52     75.60 o 
   2  -6   6       29.14       77.72     29.81 o 
   3  -6   6     3831.06     3906.03    148.52 o 
   4  -6   6     5915.38     5809.78    206.17 o 
   5  -6   6    12836.12    12646.52    642.98 o 
   6  -6   6     3652.91     3669.91    154.24 o 
   7  -6   6      372.64      391.42     66.20 o 
   8  -6   6      204.02      253.18     85.12 o 
 -10  -5   6     1045.89     1188.32    128.70 o 
  -9  -5   6      164.38      168.83     83.32 o 
  -8  -5   6     1959.61     1989.85    125.13 o 
  -7  -5   6    19713.19    19034.57    569.04 o 
  -6  -5   6    12154.82    12009.99    370.98 o 
  -5  -5   6     1065.97     1123.90     70.37 o 
  -4  -5   6      327.68      455.06     64.35 o 
  -3  -5   6     1091.13     1172.13     66.74 o 
  -2  -5   6    36278.93    31516.08    903.56 o 
  -1  -5   6       52.47      144.22     31.45 o 
   0  -5   6    22384.50    21994.91    559.02 o 
   1  -5   6      127.21      216.84     27.96 o 
   2  -5   6       23.62       68.49     39.09 o 
   3  -5   6     4149.08     4120.28    150.72 o 
   4  -5   6    13139.55    13263.97    414.13 o 
   5  -5   6    15162.30    14750.31    460.44 o 
   6  -5   6     3423.66     3410.12    143.70 o 
   7  -5   6       25.86       85.37     52.62 o 
   8  -5   6       12.71       78.59     55.45 o 
 -10  -4   6      362.35      511.36    101.26 o 
  -9  -4   6       58.50       63.14     75.83 o 
  -8  -4   6     7119.05     7491.78    322.96 o 
  -7  -4   6    20541.37    20249.58    736.74 o 
  -6  -4   6     8957.85     9364.25    296.04 o 
  -5  -4   6     1143.86     1124.90     87.93 o 
  -4  -4   6     1391.12     1546.57     76.98 o 
  -3  -4   6      473.99      483.66     61.87 o 
  -2  -4   6    48820.23    47654.89   1499.28 o 
  -1  -4   6     1226.46     1326.37     65.72 o 
   0  -4   6    27950.94    28569.05    718.57 o 
   1  -4   6       68.58      108.46     24.85 o 
   2  -4   6     2231.37     2191.87     76.31 o 
   3  -4   6    14993.69    15457.91    399.14 o 
   4  -4   6    16344.45    16221.73    494.80 o 
   5  -4   6    22941.06    23005.24    691.24 o 
   6  -4   6     1185.08     1330.82     99.04 o 
   7  -4   6       36.01       87.29     48.32 o 
   8  -4   6       19.43      147.10     57.61 o 
   9  -4   6    12063.71    12629.76    527.19 o 
 -10  -3   6      381.78      307.96     95.63 o 
  -9  -3   6     1684.33     1865.29    144.84 o 
  -8  -3   6     5561.93     5868.57    267.41 o 
  -7  -3   6    13086.17    12887.27    394.53 o 
  -6  -3   6    11968.46    12384.12    330.10 o 
  -5  -3   6       61.07       92.28     33.32 o 
  -4  -3   6     1139.75     1286.08     55.67 o 
  -3  -3   6     3469.70     3679.83    109.23 o 
  -2  -3   6    57384.31    58830.09   1659.82 o 
  -1  -3   6      853.10      983.11     54.89 o 
   0  -3   6    10815.14    10783.42    498.93 o 
   1  -3   6     2849.79     3167.32     96.93 o 
   2  -3   6     6801.36     6873.24    186.82 o 
   3  -3   6    18803.92    18719.88    477.14 o 
   4  -3   6    19779.59    18951.44    570.12 o 
   5  -3   6     7717.51     7798.84    255.40 o 
   6  -3   6      419.59      417.84     52.00 o 
   7  -3   6      304.49      314.50     53.79 o 
   8  -3   6      344.95      431.69     76.32 o 
   9  -3   6    18611.34    18109.86    704.27 o 
 -10  -2   6       10.80       37.98     82.91 o 
  -9  -2   6     4663.58     4807.68    238.85 o 
  -8  -2   6     9611.19     9855.01    328.92 o 
  -7  -2   6     8409.21     8535.53    284.72 o 
  -6  -2   6    13816.02    13965.78    424.12 o 
  -5  -2   6      827.56      827.25     74.28 o 
  -4  -2   6     6343.57     6522.58    180.53 o 
  -3  -2   6      199.72      271.19     46.29 o 
  -2  -2   6    42750.65    42011.05   1043.67 o 
  -1  -2   6      226.39      228.73     21.63 o 
   0  -2   6    11735.95    11462.95    340.11 o 
   1  -2   6      147.06      193.89     26.26 o 
   2  -2   6    18263.19    18676.94    506.51 o 
   3  -2   6    29611.54    28652.15    718.36 o 
   4  -2   6    11056.90    11308.83    349.27 o 
   5  -2   6    13184.66    12831.39    396.04 o 
   6  -2   6       14.54       72.23     37.53 o 
   7  -2   6     4937.03     4678.79    211.07 o 
   8  -2   6      303.70      309.20     67.75 o 
   9  -2   6    17678.89    17180.51    668.03 o 
  10  -2   6      143.39      182.30     65.28 o 
 -10  -1   6      204.68      148.77     89.20 o 
  -9  -1   6     5548.29     5671.41    220.62 o 
  -8  -1   6    15529.39    15450.38    487.76 o 
  -7  -1   6     6959.96     7316.78    251.45 o 
  -6  -1   6    11693.64    11779.15    371.20 o 
  -5  -1   6      629.00      602.44     75.66 o 
  -4  -1   6    20522.11    20920.77    530.33 o 
  -3  -1   6        9.29       49.07     18.16 o 
  -2  -1   6    49117.04    47986.06   1533.08 o 
  -1  -1   6     6798.51     7425.38    198.29 o 
   0  -1   6     7011.35     7215.27    192.75 o 
   1  -1   6     1565.59     1710.42     70.40 o 
   2  -1   6    20746.19    20147.34    508.57 o 
   3  -1   6    27716.32    26808.73    714.82 o 
   4  -1   6    11535.15    11122.09    341.81 o 
   5  -1   6     7853.05     7959.49    254.69 o 
   6  -1   6       41.45       32.03     32.54 o 
   7  -1   6    17858.11    17393.31    530.89 o 
   8  -1   6      429.76      359.41     54.02 o 
   9  -1   6    16499.89    17085.07    788.63 o 
  10  -1   6       25.74       98.40     60.56 o 
 -10   0   6      188.35      359.41    118.85 o 
  -9   0   6     4913.33     4945.46    201.39 o 
  -8   0   6    12246.86    11957.91    388.89 o 
  -7   0   6     4085.20     4039.07    160.68 o 
  -6   0   6     8234.34     7992.41    264.97 o 
  -5   0   6      170.12      142.79     38.50 o 
  -4   0   6    28006.12    29249.29    913.40 o 
  -3   0   6       31.67       77.97     19.64 o 
  -2   0   6    33144.09    33803.26    841.53 o 
  -1   0   6     7911.32     8562.23    290.06 o 
   0   0   6     1211.79     1540.26     75.72 o 
   1   0   6     8356.33     8528.89    320.73 o 
   2   0   6    17292.12    16303.28    606.09 o 
   3   0   6    20214.81    19612.41    495.44 o 
   4   0   6    11324.43    11522.39    396.72 o 
   5   0   6     4809.34     4662.60    160.09 o 
   6   0   6        9.10       22.99     30.53 o 
   7   0   6    23113.61    22943.72    687.18 o 
   8   0   6        5.39       50.27     43.52 o 
   9   0   6    17133.20    17526.42    591.68 o 
  10   0   6      604.72      676.42     76.28 o 
  11   0   6      106.95      203.19     67.34 o 
  -9   1   6     7030.27     7008.56    259.76 o 
  -8   1   6    12379.48    12405.41    403.21 o 
  -7   1   6     2714.91     2715.69    126.93 o 
  -6   1   6     2274.22     2331.42    109.86 o 
  -5   1   6      451.10      546.56     54.05 o 
  -4   1   6    25601.49    25793.87    950.00 o 
  -3   1   6     1447.31     1644.79     59.49 o 
  -2   1   6    33872.02    34139.29    849.58 o 
  -1   1   6     6784.62     7427.97    226.01 o 
   0   1   6     3386.09     3450.34    118.43 o 
   1   1   6     9251.23     9316.84    243.85 o 
   2   1   6    29797.42    29463.72    735.25 o 
   3   1   6    28756.95    28543.13    712.70 o 
   4   1   6     2267.31     2233.20     72.41 o 
   5   1   6      433.06      526.45     32.81 o 
   6   1   6      359.81      386.54     42.14 o 
   7   1   6    27138.96    26535.89    784.64 o 
   8   1   6        2.90       63.57     41.98 o 
   9   1   6    16427.44    16332.15    506.97 o 
  10   1   6      191.16      211.11     57.61 o 
  11   1   6      968.98     1162.10     95.69 o 
  -9   2   6     6768.53     6898.36    323.05 o 
  -8   2   6     9582.07     9567.87    326.82 o 
  -7   2   6      673.13      667.97     70.48 o 
  -6   2   6        8.18       22.72     43.57 o 
  -5   2   6      183.71      184.98     42.84 o 
  -4   2   6    23666.96    23035.92    911.71 o 
  -3   2   6      107.84      130.51     31.43 o 
  -2   2   6    24111.76    23897.16    698.08 o 
  -1   2   6      789.91      970.30     41.35 o 
   0   2   6    18473.55    19101.88    480.90 o 
   1   2   6    10840.71    11534.06    443.85 o 
   2   2   6    28817.08    29332.97    732.36 o 
   3   2   6    22234.60    21084.27   1050.35 o 
   4   2   6     4143.27     4623.90    223.66 o 
   5   2   6     1308.31     1513.95     73.45 o 
   6   2   6      130.67      222.92     43.88 o 
   7   2   6    33084.07    32374.78    952.59 o 
   8   2   6      166.77      201.92     42.87 o 
   9   2   6    11797.98    11473.18    367.19 o 
  10   2   6        7.39        1.24     47.59 o 
  11   2   6     2176.86     2045.51    117.83 o 
  -9   3   6     6533.49     6307.88    308.39 o 
  -8   3   6     8405.97     8817.69    358.14 o 
  -7   3   6       49.19      109.81     55.98 o 
  -6   3   6      295.77      405.12     65.75 o 
  -5   3   6      678.46      725.75     76.49 o 
  -4   3   6    29435.35    28479.00    841.86 o 
  -3   3   6      117.83       86.26     29.08 o 
  -2   3   6    15016.93    14609.49    441.18 o 
  -1   3   6      122.13      126.13     18.68 o 
   0   3   6    12197.34    11813.47    320.92 o 
   1   3   6    14960.62    13827.23    412.31 o 
   2   3   6    30699.10    29335.62    830.60 o 
   3   3   6    18535.57    18029.20    457.08 o 
   4   3   6      149.14      216.54     24.21 o 
   5   3   6      343.99      372.77     37.97 o 
   6   3   6      981.05     1026.45     49.23 o 
   7   3   6    37046.13    36178.30   1060.14 o 
   8   3   6      578.81      501.12     59.33 o 
   9   3   6     7995.75     7222.17    458.57 o 
  10   3   6        3.70       35.75     47.49 o 
  11   3   6     4920.74     4848.67    244.80 o 
  12   3   6     3768.09     3776.98    215.25 o 
  -8   4   6     6834.48     6637.95    402.71 o 
  -7   4   6       42.86      131.82     58.17 o 
  -6   4   6     2355.74     2483.27    137.60 o 
  -5   4   6     1000.62      954.54     83.22 o 
  -4   4   6    35730.49    33201.31    979.55 o 
  -3   4   6      232.58      272.35     39.86 o 
  -2   4   6     5141.99     4778.39    163.89 o 
  -1   4   6     2482.39     2525.24     77.76 o 
   0   4   6     9191.17     8647.11    229.03 o 
   1   4   6    24788.96    23473.00    688.25 o 
   2   4   6    21976.07    22571.29    914.08 o 
   3   4   6    12077.30    12174.31    316.38 o 
   4   4   6       15.96        5.52     17.64 o 
   5   4   6     7003.49     7229.84    196.66 o 
   6   4   6     1605.19     1596.93     62.44 o 
   7   4   6    33817.66    33530.48    840.95 o 
   8   4   6      440.58      440.14     66.17 o 
   9   4   6     3632.74     3694.64    190.58 o 
  10   4   6      188.89      175.61     61.08 o 
  11   4   6     6855.54     6708.81    307.41 o 
  12   4   6     6150.68     5908.10    286.83 o 
  -8   5   6     2167.80     2132.73    165.28 o 
  -7   5   6      214.69      283.29     69.19 o 
  -6   5   6     4313.10     4063.72    209.24 o 
  -5   5   6      228.65      221.13     51.03 o 
  -4   5   6    38373.02    35925.77   1303.60 o 
  -3   5   6     1464.83     1288.02     73.60 o 
  -2   5   6     1599.57     1396.41     72.63 o 
  -1   5   6     1388.09     1494.52     72.14 o 
   0   5   6    20234.21    19474.75    493.17 o 
   1   5   6    26276.35    23214.01   1025.39 o 
   2   5   6    10963.95    10124.61    430.33 o 
   3   5   6     7911.38     8423.52    247.80 o 
   4   5   6       28.57       95.80     44.68 o 
   5   5   6    15665.31    16387.62    421.04 o 
   6   5   6      468.59      542.52     36.05 o 
   7   5   6    26221.49    27305.55    801.29 o 
   8   5   6     3226.57     3273.22    169.09 o 
   9   5   6     1057.91     1027.74     99.73 o 
  10   5   6       99.64      181.12     69.55 o 
  12   5   6     7520.78     7104.46    331.37 o 
  -7   6   6       93.77       91.06     80.15 o 
  -6   6   6     9409.17     9754.08    343.22 o 
  -5   6   6       46.86       29.72     34.72 o 
  -4   6   6    19144.48    18541.54    567.33 o 
  -3   6   6     2062.05     2152.41    100.08 o 
  -2   6   6      152.36      229.03     38.77 o 
  -1   6   6     4604.68     4543.94    158.17 o 
   0   6   6    20592.44    19199.53    488.24 o 
   1   6   6    31876.16    29362.44    828.29 o 
   2   6   6     5503.64     5132.53    147.28 o 
   3   6   6      262.83      255.59     30.18 o 
   4   6   6       11.85       63.58     30.92 o 
   5   6   6    19412.57    19309.08    577.77 o 
   6   6   6        1.93       22.08     33.90 o 
   7   6   6    14441.02    14889.70    455.56 o 
   8   6   6      841.98      873.92     71.55 o 
   9   6   6        2.82        9.46     76.28 o 
  10   6   6     2488.12     2425.70    156.74 o 
  11   6   6     9754.72     9771.93    415.43 o 
  12   6   6     6328.95     6365.71    455.77 o 
  -5   7   6      217.84      229.35     57.30 o 
  -4   7   6    16078.08    15314.09    506.91 o 
  -3   7   6      671.06      823.01     66.97 o 
  -2   7   6       96.25       95.34     37.11 o 
  -1   7   6     4315.35     4171.37    150.22 o 
   0   7   6    18925.35    18465.38    553.45 o 
   1   7   6    25044.14    22831.13    578.73 o 
   2   7   6     3202.04     3099.27    105.92 o 
   3   7   6       49.06       80.04     35.67 o 
   4   7   6       65.22       92.04     34.37 o 
   5   7   6    34493.99    32226.93    946.41 o 
   6   7   6      116.53      133.25     42.16 o 
   7   7   6    22355.28    22634.46    676.01 o 
   8   7   6       75.49       97.53     42.74 o 
   9   7   6      239.06      314.90     73.44 o 
  10   7   6     4898.77     4740.42    236.16 o 
  11   7   6     8828.98     8626.22    375.82 o 
  12   7   6     8633.05     8718.83    450.17 o 
  -6   8   6     6667.45     6478.12    308.21 o 
  -5   8   6      354.53      478.66     69.67 o 
  -4   8   6     8095.57     8265.06    308.73 o 
  -3   8   6     1230.74     1271.15     83.84 o 
  -2   8   6     2741.39     2703.38    117.41 o 
  -1   8   6     3036.20     3174.85    126.01 o 
   0   8   6    13539.65    13512.72    415.81 o 
   1   8   6    17846.67    17215.01    444.38 o 
   2   8   6      693.72      696.70     54.96 o 
   3   8   6        6.25       12.76     34.10 o 
   4   8   6      323.49      273.06     43.39 o 
   5   8   6    31159.65    29466.73    870.74 o 
   6   8   6      317.89      366.97     60.25 o 
   7   8   6     6094.74     6000.55    212.53 o 
   8   8   6      162.07      176.35     47.81 o 
   9   8   6     1464.69     1482.50     92.60 o 
  10   8   6     5998.21     6343.70    295.20 o 
  11   8   6     7839.69     8033.96    358.99 o 
  12   8   6     6166.27     6027.17    297.60 o 
  -5   9   6       74.12      116.30     92.88 o 
  -4   9   6     5125.53     5506.23    209.16 o 
  -3   9   6     1088.69      986.73     80.19 o 
  -2   9   6     3403.58     3494.26    141.72 o 
  -1   9   6     4103.24     4190.17    158.52 o 
   0   9   6     7793.11     7680.59    274.16 o 
   1   9   6     9695.38    10055.85    537.10 o 
   2   9   6       20.87       30.91     33.68 o 
   3   9   6     1654.57     1592.37    107.15 o 
   4   9   6     1282.70     1117.49     78.07 o 
   5   9   6    38409.26    35288.33   2168.60 o 
   6   9   6      118.74      147.49     45.61 o 
   7   9   6     6524.73     6381.89    227.82 o 
   8   9   6       24.34        9.01     44.94 o 
   9   9   6     6426.67     6404.68    230.83 o 
  10   9   6     5968.97     6519.11    305.65 o 
  11   9   6     6608.67     6933.83    326.78 o 
  -4  10   6      796.48     1043.14    128.66 o 
  -3  10   6      105.45      108.26     51.76 o 
  -2  10   6     4356.20     4518.66    182.96 o 
  -1  10   6     6648.92     7227.77    246.28 o 
   0  10   6    12203.87    12418.29    491.73 o 
   1  10   6     4929.44     5078.86    236.73 o 
   2  10   6       13.59       18.51     38.51 o 
   3  10   6     4148.00     3955.60    155.63 o 
   4  10   6      479.25      492.21     58.01 o 
   5  10   6    28686.44    25362.64    901.66 o 
   6  10   6      374.46      284.31     75.77 o 
   7  10   6     2571.33     2484.23    124.40 o 
   8  10   6      320.63      345.53    109.47 o 
   9  10   6    10257.50    10129.30    488.35 o 
  10  10   6     7955.81     8038.83    280.61 o 
  11  10   6     5769.77     5628.77    602.69 o 
  -3  11   6       41.77      133.97     80.54 o 
  -2  11   6     4183.41     4320.65    387.93 o 
  -1  11   6     7645.86     8020.84    346.93 o 
   0  11   6     5081.59     5013.24    240.40 o 
   1  11   6     6333.38     6542.45    300.45 o 
   2  11   6       24.89       67.09     60.82 o 
   3  11   6     7223.58     7502.79    304.65 o 
   4  11   6      232.92      228.78     82.59 o 
   5  11   6    16440.67    15004.60    476.07 o 
   6  11   6      494.05      434.89     69.43 o 
   7  11   6     1045.22     1068.72     86.35 o 
   8  11   6      601.14      557.27     71.12 o 
   9  11   6    10573.42    10389.17    476.47 o 
  10  11   6     9359.20     9418.43    625.97 o 
  11  11   6     4026.46     4341.12    580.68 o 
  -1  12   6     8613.71     9386.75    706.91 o 
   0  12   6     2644.27     2676.27    168.70 o 
   1  12   6      903.68     1021.48    111.70 o 
   2  12   6      230.08      176.44    146.60 o 
   3  12   6     8666.78     8022.92    460.58 o 
   4  12   6        5.61       27.84     50.42 o 
   5  12   6    17018.22    15302.67    488.28 o 
   6  12   6      232.80      144.36     56.41 o 
   7  12   6       32.75       29.69     57.21 o 
   8  12   6     1751.44     1647.31    178.76 o 
   9  12   6    12229.71    11847.83    478.72 o 
  10  12   6     6149.89     6764.45    441.74 o 
   0  13   6     1207.23     1520.44    139.30 o 
   1  13   6      445.27      379.16    154.01 o 
   2  13   6      173.04      216.65    106.80 o 
   3  13   6    12281.09    12410.87    739.66 o 
   4  13   6        0.10       47.23     68.78 o 
   5  13   6     9670.57     9022.69    314.92 o 
   6  13   6       12.49      -13.36     53.64 o 
   7  13   6      830.65      730.68     82.44 o 
   8  13   6     4716.90     3850.73    298.68 o 
   9  13   6     7171.14     6898.63    257.50 o 
   2  14   6       77.12      109.42     80.22 o 
   3  14   6    12812.25    12869.33    531.65 o 
   4  14   6      219.69      264.11     85.58 o 
   5  14   6     5936.60     5478.72    220.82 o 
   6  14   6       15.19      -20.38     56.94 o 
   7  14   6     1411.55     1331.11    107.18 o 
   8  14   6     2499.29     2271.71    244.22 o 
  -6 -12   7     6223.17     6484.14    292.37 o 
  -5 -12   7     6357.24     6384.89    286.40 o 
  -4 -12   7     5521.68     5377.10    253.06 o 
  -3 -12   7       37.52      109.63     74.57 o 
  -2 -12   7     1571.83     1649.36    140.41 o 
  -1 -12   7      134.55      199.55     79.98 o 
   0 -12   7    14476.71    15284.70    632.56 o 
  -7 -11   7     4262.12     3971.36    283.88 o 
  -6 -11   7     6717.55     6548.87    287.14 o 
  -5 -11   7     4999.01     4852.31    229.61 o 
  -4 -11   7     3696.55     3819.12    163.43 o 
  -3 -11   7      124.85       90.85     54.47 o 
  -2 -11   7     3720.45     3878.48    165.70 o 
  -1 -11   7      348.60      404.75     70.27 o 
   0 -11   7    14672.96    14740.32    578.46 o 
   1 -11   7      694.81      700.24    102.62 o 
   2 -11   7      834.35     1052.87    218.38 o 
  -8 -10   7       41.31       14.88     71.26 o 
  -7 -10   7    10483.49     7090.50    411.55 o 
  -6 -10   7     7184.58     6231.83    226.39 o 
  -5 -10   7     4735.21     4446.13    212.12 o 
  -4 -10   7     2055.87     2013.48    110.99 o 
  -3 -10   7      267.41      365.29     72.79 o 
  -2 -10   7     8993.96     9303.75    326.88 o 
  -1 -10   7      276.41      264.33     57.69 o 
   0 -10   7    13955.48    13438.60    527.63 o 
   1 -10   7      460.62      489.26     88.26 o 
   2 -10   7       14.05       18.99     82.00 o 
   3 -10   7      709.98      924.96    164.09 o 
  -9  -9   7       61.63      108.11     76.13 o 
  -8  -9   7     2245.26     2413.92    261.57 o 
  -7  -9   7    11518.89    11686.19    375.66 o 
  -6  -9   7     7513.56     6807.77    404.67 o 
  -5  -9   7      943.13     1166.54     97.34 o 
  -4  -9   7      134.49      201.63     59.77 o 
  -3  -9   7      102.89       73.86     46.13 o 
  -2  -9   7    19794.42    19502.56    587.53 o 
  -1  -9   7      106.24      120.00     48.94 o 
   0  -9   7    14956.88    14286.74    446.49 o 
   1  -9   7      219.97      241.83     69.76 o 
   2  -9   7      321.55      153.22    155.06 o 
   3  -9   7     1262.51     1366.77    125.60 o 
   4  -9   7     7893.54     8623.86    377.08 o 
   5  -9   7     6337.79     6198.55    342.57 o 
  -9  -8   7      987.59      965.18     88.31 o 
  -8  -8   7     3018.09     2943.40    141.32 o 
  -7  -8   7    16206.12    16356.64    663.40 o 
  -6  -8   7     8066.41     7967.98    268.18 o 
  -5  -8   7     3545.30     2262.67    574.63 o 
  -4  -8   7       17.40       30.74     47.72 o 
  -3  -8   7     1104.19     1062.50     86.92 o 
  -2  -8   7    36231.25    33556.51    973.42 o 
  -1  -8   7        4.01       17.41     40.88 o 
   0  -8   7    13613.62    13141.54    410.10 o 
   1  -8   7       26.42       -9.09     38.34 o 
   2  -8   7     1574.11     1651.96    209.67 o 
   3  -8   7     5687.56     5713.61    263.38 o 
   4  -8   7     8294.54     8364.34    472.87 o 
   5  -8   7     7899.23     6902.34    632.13 o 
   6  -8   7     1637.42     1655.45    146.59 o 
  -9  -7   7     2104.10     2258.36    305.28 o 
  -8  -7   7     5098.50     4962.48    190.62 o 
  -7  -7   7    13044.31    13074.54    409.63 o 
  -6  -7   7     7769.53     7833.34    262.23 o 
  -5  -7   7      613.68      649.10     61.04 o 
  -4  -7   7     1305.97     1277.87    108.59 o 
  -3  -7   7      644.20      583.63     89.13 o 
  -2  -7   7    26972.61    24831.00    903.12 o 
  -1  -7   7     1711.98     1806.16    107.74 o 
   0  -7   7     6541.47     6224.17    255.92 o 
   1  -7   7       47.42      117.72     78.64 o 
   2  -7   7     7734.67     7607.47    317.89 o 
   3  -7   7     8599.53     8691.07    360.27 o 
   4  -7   7     9973.17    10028.23    331.33 o 
   5  -7   7     4933.30     4889.69    192.38 o 
   6  -7   7      554.69      616.30     76.08 o 
   7  -7   7      593.10      586.09     78.54 o 
 -10  -6   7        6.02      -81.14     86.72 o 
  -9  -6   7     3312.45     1770.31    189.99 o 
  -8  -6   7     7816.29     7883.31    270.92 o 
  -7  -6   7    14696.71    14290.18    443.58 o 
  -6  -6   7     7998.30     8141.43    269.29 o 
  -5  -6   7      675.84      614.14     72.27 o 
  -4  -6   7     2446.69     2490.30    110.24 o 
  -3  -6   7     1134.11     1129.31     98.30 o 
  -2  -6   7    35947.96    33442.93   1064.87 o 
  -1  -6   7        8.17        4.12     35.60 o 
   0  -6   7    10920.40    10633.10    331.63 o 
   1  -6   7      303.42      373.83     50.78 o 
   2  -6   7    15873.13    16188.01    494.68 o 
   3  -6   7    16580.16    16602.94    510.51 o 
   4  -6   7    15032.58    15148.23    472.67 o 
   5  -6   7     4466.91     4565.63    177.35 o 
   6  -6   7      563.19      575.50     69.23 o 
   7  -6   7     4155.21     4406.14    182.58 o 
 -10  -5   7      364.35      371.97    104.61 o 
  -9  -5   7     6667.29     6662.59    314.63 o 
  -8  -5   7     8300.20     8305.00    360.00 o 
  -7  -5   7    13441.70    13409.07    416.89 o 
  -6  -5   7    14169.26    14015.44    430.01 o 
  -5  -5   7      189.68      243.34     55.44 o 
  -4  -5   7     3912.98     3927.28    145.67 o 
  -3  -5   7      800.50      746.36     87.90 o 
  -2  -5   7    34005.55    30495.62   2950.14 o 
  -1  -5   7      559.79      552.46     49.47 o 
   0  -5   7     1554.12     1424.99     89.56 o 
   1  -5   7      737.35      774.63     47.26 o 
   2  -5   7    18789.77    18613.97    479.91 o 
   3  -5   7    20136.72    19940.72    603.13 o 
   4  -5   7     7505.52     7809.41    302.52 o 
   5  -5   7     6714.53     6684.37    233.25 o 
   6  -5   7      302.96      341.85     58.52 o 
   7  -5   7     7388.30     7383.65    262.61 o 
   8  -5   7      202.14      226.78     65.15 o 
 -10  -4   7      460.82      423.37    111.14 o 
  -9  -4   7     4987.26     5077.24    420.86 o 
  -7  -4   7     5765.44     6244.83    217.90 o 
  -6  -4   7     5371.66     5456.26    191.23 o 
  -5  -4   7      208.68      261.57     51.30 o 
  -4  -4   7    14726.77    14818.29    445.25 o 
  -3  -4   7     1721.27     1696.31     82.63 o 
  -2  -4   7    38921.94    38257.01   1094.08 o 
  -1  -4   7     2214.56     2175.83    246.30 o 
   0  -4   7     1144.67     1465.67     77.84 o 
   1  -4   7     1066.66     1120.67     55.01 o 
   2  -4   7    20340.75    19730.98    504.46 o 
   3  -4   7    13619.28    14118.35    486.59 o 
   4  -4   7     7604.15     7702.61    254.84 o 
   5  -4   7     5953.40     5835.12    238.73 o 
   6  -4   7     1879.19     1906.62    102.44 o 
   7  -4   7    15967.14    15855.66    497.39 o 
   8  -4   7      230.22      264.63     65.99 o 
   9  -4   7    11090.88    11034.94    373.14 o 
 -10  -3   7     2319.95     2203.94    173.47 o 
  -9  -3   7     8503.45     8655.31    374.42 o 
  -8  -3   7    12412.03    12488.35    498.79 o 
  -7  -3   7     2255.24     1138.75    136.19 o 
  -6  -3   7     1665.49     1832.98     91.62 o 
  -5  -3   7      264.74      336.03     43.30 o 
  -4  -3   7    24995.15    24389.34    709.95 o 
  -3  -3   7     2588.57     2937.84    113.68 o 
  -2  -3   7    33550.66    35233.51   1006.32 o 
  -1  -3   7      679.96      670.31     48.61 o 
   0  -3   7      712.57      735.12     47.32 o 
   1  -3   7     3840.21     4024.35    120.81 o 
   2  -3   7    17501.78    17466.09    475.66 o 
   3  -3   7    21909.01    21281.73    541.94 o 
   4  -3   7     2423.74     2394.67    103.23 o 
   5  -3   7       54.05       93.38     40.18 o 
   6  -3   7      332.74      334.06     50.52 o 
   7  -3   7    17584.07    17274.56    535.01 o 
   8  -3   7       32.29      104.94     53.41 o 
   9  -3   7     9057.52     8865.69    373.27 o 
 -10  -2   7     1988.25     2115.44    171.75 o 
  -9  -2   7     8145.15     8464.87    367.31 o 
  -8  -2   7     7627.87     7825.95    338.47 o 
  -7  -2   7      787.69      858.81    102.07 o 
  -6  -2   7      400.80      465.57     57.19 o 
  -5  -2   7      747.45      868.63     49.55 o 
  -4  -2   7    36076.04    37034.46    927.08 o 
  -3  -2   7      622.64      623.83     38.06 o 
  -2  -2   7    19261.86    19362.17    492.98 o 
  -1  -2   7      115.04      145.84     23.80 o 
   0  -2   7     4521.43     4285.45    159.67 o 
   1  -2   7     4019.67     4122.91    133.99 o 
   2  -2   7    26136.90    25942.50    653.22 o 
   3  -2   7    12192.30    11699.75    306.21 o 
   4  -2   7      963.08      896.50     89.46 o 
   5  -2   7     1178.80     1184.50     71.29 o 
   6  -2   7     3757.62     3703.06    144.36 o 
   7  -2   7    16368.73    16088.47    498.81 o 
   8  -2   7     1045.71      949.08    158.43 o 
   9  -2   7     9337.77     9500.63    399.54 o 
  10  -2   7       23.32       12.04     62.10 o 
  -9  -1   7     9996.00     9955.16    420.25 o 
  -8  -1   7     8758.42     8295.84    289.72 o 
  -7  -1   7      356.54      375.46     61.32 o 
  -6  -1   7     2365.80     2511.49    156.99 o 
  -5  -1   7      679.39      592.52     56.13 o 
  -4  -1   7    46662.41    46399.56   1154.30 o 
  -3  -1   7       39.15      108.46     40.48 o 
  -2  -1   7    16907.12    17502.82    446.90 o 
  -1  -1   7     1490.86     1782.51    100.73 o 
   0  -1   7    10234.90    11093.94    579.53 o 
   1  -1   7     7952.20     7993.95    244.48 o 
   2  -1   7    45862.13    43746.71   1346.59 o 
   3  -1   7     8546.81     8153.02    218.61 o 
   4  -1   7      881.32      889.41     44.45 o 
   5  -1   7     3415.59     3457.72    176.94 o 
   6  -1   7      226.69      256.24     48.17 o 
   7  -1   7    35097.55    32809.09   1266.88 o 
   8  -1   7       15.69        4.83     44.00 o 
   9  -1   7     3025.51     2935.87    137.34 o 
  10  -1   7      190.35      264.39     69.03 o 
  -9   0   7     7618.08     7260.46    270.00 o 
  -8   0   7     5871.42     5777.50    222.87 o 
  -7   0   7        8.30      -14.17     50.56 o 
  -6   0   7     2938.51     3185.05    135.20 o 
  -5   0   7     1067.46     1014.29     70.19 o 
  -4   0   7    49175.38    49992.47   1240.43 o 
  -3   0   7      145.60      152.07     25.62 o 
  -2   0   7    10376.93    10733.80    282.57 o 
  -1   0   7     2959.89     3470.68    163.48 o 
   0   0   7    24888.19    26712.65    923.26 o 
   1   0   7    29768.28    30497.44    876.51 o 
   2   0   7    25174.43    24351.78    875.97 o 
   3   0   7     5486.28     5366.14    151.08 o 
   4   0   7      321.44      339.32     28.82 o 
   5   0   7     5619.45     5572.41    189.21 o 
   6   0   7     1275.95     1354.16     76.71 o 
   7   0   7    34089.36    33255.39   1181.75 o 
   8   0   7       16.42      -49.96     50.03 o 
   9   0   7     2586.33     2567.98    224.66 o 
  10   0   7      479.09      499.29     74.69 o 
  11   0   7     5624.49     5614.62    224.52 o 
  -9   1   7     4186.55     4263.10    191.84 o 
  -8   1   7     3527.64     3363.59    155.66 o 
  -7   1   7        1.24       -1.74     50.50 o 
  -6   1   7     4067.87     4128.51    162.28 o 
  -5   1   7      438.07      391.62     88.67 o 
  -4   1   7    41782.70    41158.45   1203.47 o 
  -3   1   7     1350.88     1406.57     56.29 o 
  -2   1   7     1793.24     1812.48     73.66 o 
  -1   1   7      267.70      343.22     56.88 o 
   0   1   7    25002.50    24924.73    730.24 o 
   1   1   7    23217.62    22847.07    576.65 o 
   2   1   7    23887.35    24355.26    613.88 o 
   3   1   7     3003.39     2949.83    107.44 o 
   4   1   7       73.54      161.45     24.52 o 
   5   1   7    12694.69    12727.63    331.24 o 
   6   1   7      534.34      492.79    102.31 o 
   7   1   7    29551.32    29346.12   1082.11 o 
   8   1   7      579.77      623.00     61.73 o 
   9   1   7      360.09      320.41     57.14 o 
  10   1   7      205.53      236.74     62.82 o 
  11   1   7     7995.57     8054.98    288.95 o 
  -9   2   7     3652.66     3653.38    220.20 o 
  -8   2   7     1565.02     1650.41    114.58 o 
  -7   2   7       91.90      114.38     58.88 o 
  -6   2   7    10209.83    10058.65    330.34 o 
  -5   2   7     1035.49     1087.00     76.37 o 
  -4   2   7    27169.17    26550.64    982.51 o 
  -3   2   7      941.03      967.34    110.42 o 
  -2   2   7     1813.37     1824.28     72.65 o 
  -1   2   7     3110.09     3240.23    114.79 o 
   0   2   7    53152.29    50760.22   1541.80 o 
   1   2   7    23818.31    25048.76    629.22 o 
   2   2   7    15458.80    15747.26    403.26 o 
   3   2   7     8566.34     8911.00    236.83 o 
   4   2   7       66.33       96.27     22.29 o 
   5   2   7    32889.13    33879.84   1089.87 o 
   6   2   7       22.60      107.45     55.27 o 
   7   2   7    22718.15    22540.19    673.16 o 
   8   2   7      950.75     1053.64     74.13 o 
   9   2   7       23.86       13.38     44.77 o 
  10   2   7      944.79      991.47     83.96 o 
  11   2   7    10718.92    10183.60    346.91 o 
  -8   3   7      590.09      740.04     89.55 o 
  -7   3   7      118.79       63.55     56.59 o 
  -6   3   7    13230.93    13611.38    434.52 o 
  -5   3   7      115.76      235.32     48.77 o 
  -4   3   7    19410.63    18622.09    563.40 o 
  -3   3   7     1242.09     1225.78    170.18 o 
  -2   3   7       30.69       82.56     31.81 o 
  -1   3   7     2290.86     2132.14     98.43 o 
   0   3   7    37944.80    35599.63    888.54 o 
   1   3   7    33161.72    31177.31   1572.79 o 
   2   3   7    11369.78    11741.44    357.76 o 
   3   3   7     3091.30     3175.44    183.10 o 
   4   3   7      571.07      553.36     43.71 o 
   5   3   7    35775.86    36668.98    914.73 o 
   6   3   7      267.61      326.58     39.14 o 
   7   3   7    16804.93    17008.32    516.49 o 
   8   3   7     2677.17     2588.14    114.64 o 
   9   3   7      212.78      192.68     86.06 o 
  10   3   7     3181.26     2561.59    417.22 o 
  11   3   7    11304.31    11013.96    459.02 o 
  -8   4   7      403.58      412.68    151.06 o 
  -7   4   7      854.54      937.17    152.69 o 
  -6   4   7    12830.48    13362.12    430.95 o 
  -5   4   7       31.08       68.45     45.79 o 
  -4   4   7     8466.18     8500.72    348.04 o 
  -3   4   7     1116.68     1085.78     70.00 o 
  -2   4   7     4688.11     4699.28    164.32 o 
  -1   4   7     5414.10     5308.42    179.70 o 
   0   4   7    27418.30    23849.99    753.30 o 
   1   4   7    24369.65    23682.48    598.92 o 
   2   4   7     2277.93     2271.55    137.47 o 
   3   4   7      372.15      454.20     33.25 o 
   4   4   7     2058.92     2078.20     74.15 o 
   5   4   7    35532.96    36041.98    901.18 o 
   6   4   7       14.74       68.12     32.31 o 
   7   4   7     6970.58     6878.30    229.03 o 
   8   4   7     1489.06     1397.94     81.79 o 
   9   4   7     3615.93     3439.54    291.64 o 
  10   4   7     8483.30     8126.13    352.19 o 
  12   4   7     5650.50     5110.08    265.18 o 
  -7   5   7      832.45      881.02     92.58 o 
  -6   5   7     9377.88     9510.83    403.24 o 
  -5   5   7       17.46      185.23     60.97 o 
  -4   5   7     8330.34     7832.53    264.48 o 
  -3   5   7      398.39      350.17     47.18 o 
  -2   5   7     8075.29     7923.53    257.59 o 
  -1   5   7     8714.73     8623.22    275.28 o 
   0   5   7    18042.83    16599.52    425.54 o 
   1   5   7    13631.45    12267.26    398.00 o 
   2   5   7     1124.85     1215.23     73.18 o 
   3   5   7     2194.08     2363.89     81.74 o 
   4   5   7     4467.17     4604.86    135.73 o 
   5   5   7    40405.72    39436.55    986.21 o 
   6   5   7      540.93      601.50     39.25 o 
   7   5   7     6185.77     6451.02    216.98 o 
   8   5   7      682.71      675.32     82.27 o 
   9   5   7     6119.70     6024.71    274.29 o 
  10   5   7     5195.84     4979.84    243.59 o 
  11   5   7     9535.64     8976.12    387.02 o 
  12   5   7     4009.17     3898.51    333.23 o 
  -7   6   7      443.12      387.75     98.74 o 
  -6   6   7    12256.19    12232.09    402.65 o 
  -5   6   7       16.94       25.54     56.41 o 
  -4   6   7     3756.35     3577.78    148.33 o 
  -3   6   7        1.06        2.72     40.85 o 
  -2   6   7     8774.32     8264.69    296.42 o 
  -1   6   7     7535.82     7174.06    236.54 o 
   0   6   7    10370.31     9548.88    357.95 o 
   1   6   7    10037.32     9378.09    322.41 o 
   2   6   7      196.10      265.31     30.02 o 
   3   6   7     8103.03     8202.50    488.60 o 
   4   6   7     5323.52     5363.33    185.63 o 
   5   6   7    41373.99    41043.89   1191.49 o 
   6   6   7      342.66      321.45     46.78 o 
   7   6   7     2955.41     3072.17    125.85 o 
   8   6   7     1000.08     1140.94     74.66 o 
   9   6   7    15193.78    14430.21    564.70 o 
  10   6   7     5517.80     5489.01    261.28 o 
  11   6   7     6069.95     6370.98    513.26 o 
  12   6   7     3384.80     3666.10    216.15 o 
  -6   7   7    12981.84    13295.44    542.27 o 
  -5   7   7       20.15        2.87     55.64 o 
  -4   7   7     1269.10     1293.13     89.52 o 
  -3   7   7       92.52       98.36     43.75 o 
  -2   7   7     6778.17     6536.12    223.90 o 
  -1   7   7     9969.62     9982.11    317.32 o 
   0   7   7    13608.73    13175.57    406.54 o 
   1   7   7     5961.02     5844.57    167.05 o 
   2   7   7       16.32       76.27     25.56 o 
   3   7   7    17194.32    16241.91   1287.84 o 
   4   7   7     2561.35     2675.40    122.19 o 
   5   7   7    37720.25    37026.76   1082.01 o 
   6   7   7       19.01        1.90     35.52 o 
   7   7   7     3061.37     3232.84    135.54 o 
   8   7   7     2147.50     2190.90    108.26 o 
   9   7   7    20626.25    21451.08    814.19 o 
  10   7   7     6432.94     6310.00    294.01 o 
  11   7   7     4617.20     4696.28    242.81 o 
  12   7   7     1328.50     1458.23    142.75 o 
  -5   8   7      303.00      352.87     67.92 o 
  -4   8   7       43.75       86.24     53.70 o 
  -3   8   7      110.91       96.71     48.24 o 
  -2   8   7     6950.93     6936.98    238.00 o 
  -1   8   7    13736.67    13333.58    415.92 o 
   0   8   7     9227.17     8740.60    283.76 o 
   1   8   7     3276.20     3234.44    216.72 o 
   2   8   7     1129.63     1009.75     67.06 o 
   3   8   7    18565.29    17691.36    952.14 o 
   4   8   7      185.36      134.06     39.67 o 
   5   8   7    37252.04    36842.16   1534.29 o 
   6   8   7      162.39      207.50     46.66 o 
   7   8   7      411.29      381.42     54.68 o 
   8   8   7      880.70     1063.50     78.18 o 
   9   8   7    16599.92    16639.47    514.72 o 
  10   8   7    10555.58    11456.93    473.03 o 
  11   8   7     4298.75     4536.66    240.02 o 
  -4   9   7      232.91      187.51     61.49 o 
  -3   9   7      692.47      760.52     74.05 o 
  -2   9   7     8835.56     8898.49    297.08 o 
  -1   9   7     7509.72     7503.69    253.93 o 
   0   9   7     4768.76     4702.42    172.26 o 
   1   9   7       95.10      158.34     57.48 o 
   2   9   7      578.67      633.46    102.55 o 
   3   9   7    17490.04    16240.48    502.82 o 
   4   9   7      104.28      194.86     46.68 o 
   5   9   7    23976.42    22480.31   2875.90 o 
   6   9   7      476.83      577.52     63.31 o 
   7   9   7      831.87      811.50     83.54 o 
   8   9   7     3014.78     3019.30    143.37 o 
   9   9   7    13879.67    14278.02    450.84 o 
  10   9   7     6049.20     6096.15    292.04 o 
  11   9   7     2084.78     2194.11    376.57 o 
  -3  10   7     1835.27     2130.86    119.92 o 
  -2  10   7     9688.53     9836.74    326.74 o 
  -1  10   7     8981.31     9104.99    382.54 o 
   0  10   7     2471.52     2420.95    150.71 o 
   1  10   7       93.63      145.72     61.68 o 
   2  10   7      419.66      359.02     73.12 o 
   3  10   7    18767.14    17009.16    524.93 o 
   4  10   7       63.88       41.65     41.88 o 
   5  10   7    15417.06    14074.95    835.97 o 
   6  10   7      305.94      231.24     53.44 o 
   7  10   7     3083.62     3016.16    138.27 o 
   8  10   7     4676.03     4505.22    254.81 o 
   9  10   7    14581.42    15075.26    717.83 o 
  10  10   7     7081.52     7178.11    336.73 o 
  11  10   7      683.19      601.72    110.03 o 
  -2  11   7     7950.47     7737.90    344.63 o 
  -1  11   7     1747.85     1987.17    144.72 o 
   0  11   7       21.04       18.61     64.64 o 
   1  11   7      479.64      507.30     85.51 o 
   2  11   7       65.44       82.75     63.48 o 
   3  11   7    22525.24    20372.22    781.89 o 
   4  11   7       70.05       55.98     48.32 o 
   5  11   7     4805.42     4301.64    176.20 o 
   6  11   7       68.80      -32.92     51.27 o 
   7  11   7     4287.27     4184.41    174.08 o 
   8  11   7     3298.37     3343.92    235.81 o 
   9  11   7    11879.69    12045.66    622.44 o 
  10  11   7     3498.84     3706.60    168.81 o 
  -1  12   7     3657.45     4136.33    224.65 o 
   0  12   7       48.28      141.95     79.61 o 
   1  12   7     1314.70     1319.17    125.98 o 
   2  12   7      263.33      288.80     79.52 o 
   3  12   7    15386.31    14122.99    569.71 o 
   4  12   7      155.43      140.64     55.40 o 
   5  12   7      662.98      722.86     85.97 o 
   6  12   7        3.00      -25.08     52.01 o 
   7  12   7     6067.28     5371.98    361.91 o 
   8  12   7     3887.24     3673.08    163.47 o 
   9  12   7     7001.35     6827.27    449.37 o 
  10  12   7     3474.12     3511.26    210.68 o 
   1  13   7     3399.33     3503.50    205.76 o 
   2  13   7      873.08      899.46    114.81 o 
   3  13   7    10517.27     9222.48   1361.63 o 
   4  13   7        6.87       48.99     55.47 o 
   5  13   7       20.88      -77.24     51.49 o 
   6  13   7      502.50      365.91     69.41 o 
   7  13   7    10756.23     8932.02    316.92 o 
   8  13   7     4267.47     3501.88    187.67 o 
   9  13   7     4822.14     4698.12    202.69 o 
   3  14   7     9685.00     8778.75   1882.21 o 
   4  14   7      279.34      247.17     87.65 o 
   5  14   7        4.82       52.58     77.99 o 
   6  14   7      878.14      775.65     90.78 o 
   7  14   7    10283.32     8710.19    316.54 o 
  -4 -12   8       35.05       -2.68     72.48 o 
  -3 -12   8      974.41     1031.62     95.66 o 
  -2 -12   8    12188.45    12573.29    515.38 o 
  -1 -12   8       48.02      180.05     83.85 o 
  -6 -11   8     6249.35     6123.54    277.73 o 
  -5 -11   8      503.04      489.32     89.45 o 
  -4 -11   8      219.57      242.66     64.41 o 
  -3 -11   8     1139.68      987.12     90.72 o 
  -2 -11   8    13688.23    13778.49    442.37 o 
  -1 -11   8      168.14      120.16     72.64 o 
   0 -11   8     6595.19     6804.54    314.34 o 
   1 -11   8      466.68      484.97     97.80 o 
  -7 -10   8     7536.17     7027.56    304.94 o 
  -6 -10   8     2283.70     2058.57    157.86 o 
  -5 -10   8      179.42      170.82     95.22 o 
  -4 -10   8     2767.93     2617.11    131.36 o 
  -3 -10   8     1057.98     1146.74     89.41 o 
  -2 -10   8    17944.06    17321.08    536.49 o 
  -1 -10   8       83.76       88.62     55.99 o 
   0 -10   8     3946.33     3906.58    211.24 o 
   1 -10   8        4.43      -17.64     68.16 o 
   2 -10   8     6141.10     6448.27    300.84 o 
   3 -10   8     3856.75     3960.12    615.51 o 
  -8  -9   8     6687.24     7157.90    302.83 o 
  -7  -9   8    10995.18    11179.30    413.80 o 
  -6  -9   8     3773.45     3578.65    154.51 o 
  -5  -9   8      894.81      646.77    130.43 o 
  -4  -9   8     7210.63     6833.91    286.62 o 
  -3  -9   8     1227.88     1121.29     85.51 o 
  -2  -9   8    19691.66    18451.53    562.56 o 
  -1  -9   8       46.13       50.19     49.14 o 
   0  -9   8      900.42      871.31     80.86 o 
   1  -9   8      205.23      103.11     68.02 o 
   2  -9   8     7362.65     6302.27   1121.29 o 
   3  -9   8     5210.82     5245.54    258.02 o 
   4  -9   8     7153.25     7671.50    468.13 o 
  -9  -8   8     7440.82     7735.03    489.13 o 
  -8  -8   8     9221.58     9357.00    630.20 o 
  -7  -8   8     8732.01     8816.12    698.14 o 
  -6  -8   8      678.22      745.97     72.35 o 
  -5  -8   8       10.84      -17.26     45.97 o 
  -4  -8   8     9219.40     6516.74    387.03 o 
  -3  -8   8       97.46       45.56     51.90 o 
  -2  -8   8    25355.57    23833.83    707.30 o 
  -1  -8   8       55.09       69.93     47.16 o 
   0  -8   8       18.13       58.73     47.09 o 
   1  -8   8      578.31      471.67    109.98 o 
   2  -8   8     8522.69     8844.98    369.56 o 
   3  -8   8     5650.05     5966.30    275.89 o 
   4  -8   8     5288.10     5532.19    267.82 o 
   5  -8   8      586.28      629.37    104.94 o 
  -9  -7   8     9735.88    11073.59    932.49 o 
  -8  -7   8     8743.94     9265.40    387.99 o 
  -7  -7   8     3744.17     3852.44    215.42 o 
  -6  -7   8     1339.09     1391.46    144.36 o 
  -5  -7   8       34.42       36.16     45.60 o 
  -4  -7   8    20672.44    19159.13    575.22 o 
  -3  -7   8     2519.05     2133.55    117.89 o 
  -2  -7   8    24635.54    23051.77    819.97 o 
  -1  -7   8     2576.20     2321.42    218.66 o 
   0  -7   8      667.32      689.31     94.56 o 
   1  -7   8     1151.88     1136.51     81.60 o 
   2  -7   8    17798.46    17781.53    669.10 o 
   3  -7   8     5281.54     5567.54    256.56 o 
   4  -7   8     2990.09     3523.92    194.84 o 
   5  -7   8        3.88       54.50     69.13 o 
   6  -7   8     1172.02     1239.46    132.00 o 
  -9  -6   8    13999.36    14157.77    576.30 o 
  -8  -6   8     7496.72     7377.97    341.07 o 
  -7  -6   8     1374.17     1400.86     93.72 o 
  -6  -6   8      121.26       82.05     44.83 o 
  -5  -6   8      117.15       82.72     65.32 o 
  -4  -6   8    33269.24    32960.32    955.77 o 
  -3  -6   8     1176.41     1061.23    115.97 o 
  -2  -6   8    12710.77    11924.51    452.58 o 
  -1  -6   8       20.69       69.51     39.91 o 
   0  -6   8     1981.54     2213.28    107.66 o 
   1  -6   8     1675.00     1770.77     95.71 o 
   2  -6   8    21180.89    21072.83    776.70 o 
   3  -6   8     6033.38     6311.19    276.04 o 
   4  -6   8      832.83      932.35     74.56 o 
   5  -6   8      320.44      487.51     63.77 o 
   6  -6   8     1207.62     1199.32     94.11 o 
   7  -6   8    14145.47    13881.87    455.51 o 
  -9  -5   8    13660.38    13774.08    823.27 o 
  -8  -5   8     6431.87     6137.08    295.47 o 
  -7  -5   8      817.15      793.52     72.23 o 
  -6  -5   8      676.00      636.35     62.43 o 
  -5  -5   8      171.79      221.67     44.81 o 
  -4  -5   8    43677.47    44313.43   1269.00 o 
  -3  -5   8       29.18       37.63     35.85 o 
  -2  -5   8     9327.18     9274.70    295.20 o 
  -1  -5   8       61.92       90.67     60.12 o 
   0  -5   8     8319.19     8376.14    270.64 o 
   1  -5   8     5754.61     5943.82    203.64 o 
   2  -5   8    37382.73    35969.64    905.88 o 
   3  -5   8    10257.76    10554.60    349.97 o 
   4  -5   8      692.81      771.08     66.22 o 
   5  -5   8     1197.82     1183.77     83.53 o 
   6  -5   8      862.39      896.56     79.05 o 
   7  -5   8    20301.28    20394.16    634.98 o 
   8  -5   8      181.11      230.90     66.92 o 
  -9  -4   8     5021.76     5475.46    282.26 o 
  -8  -4   8     5772.45     6065.92    528.45 o 
  -7  -4   8      216.00      221.68     84.48 o 
  -6  -4   8     3200.90     3211.83    133.97 o 
  -5  -4   8     2780.47     3062.64    127.27 o 
  -4  -4   8    26580.36    28013.43    815.68 o 
  -3  -4   8      153.39      216.43     46.79 o 
  -2  -4   8     2538.93     2520.10    106.50 o 
  -1  -4   8      824.18      746.07     58.03 o 
   0  -4   8    15694.68    15547.75    464.62 o 
   1  -4   8    10460.17    10492.97    317.59 o 
   2  -4   8    18184.70    17388.30    450.50 o 
   3  -4   8     1900.79     1929.14     93.88 o 
   4  -4   8     1672.14     1598.25     88.16 o 
   5  -4   8     1515.80     1386.31     87.02 o 
   6  -4   8     1215.76     1097.15     81.46 o 
   7  -4   8    16309.57    15477.98    490.93 o 
   8  -4   8        2.02       60.69     56.93 o 
  -9  -3   8     8190.28     8047.12    363.18 o 
  -8  -3   8     4473.66     4370.21    341.76 o 
  -7  -3   8      285.53      258.47     82.85 o 
  -6  -3   8     5497.19     6038.21    277.33 o 
  -5  -3   8     2391.92     2494.02    214.34 o 
  -4  -3   8    20696.43    20692.74    611.20 o 
  -3  -3   8        3.32       31.78     31.60 o 
  -2  -3   8     1801.73     1870.99     87.73 o 
  -1  -3   8     4365.82     4663.68    163.02 o 
   0  -3   8    28198.04    26855.44    792.78 o 
   1  -3   8    16510.87    16334.78    423.48 o 
   2  -3   8    16949.36    16835.24    477.33 o 
   3  -3   8     4039.51     4216.45    153.92 o 
   4  -3   8       84.03      115.19     39.11 o 
   5  -3   8     3380.63     3167.67    133.41 o 
   6  -3   8     3341.83     3244.94    137.78 o 
   7  -3   8    20325.33    19727.20    608.00 o 
   8  -3   8        2.61       44.00     56.19 o 
   9  -3   8      872.03      934.32     92.94 o 
  -9  -2   8     4869.09     4993.20    507.12 o 
  -8  -2   8     1416.07     1436.50    139.20 o 
  -7  -2   8     1404.16     1647.25    204.25 o 
  -6  -2   8    11477.36    11388.64    697.33 o 
  -5  -2   8     2098.09     2135.37     99.22 o 
  -4  -2   8    26434.77    26797.47    779.35 o 
  -3  -2   8       75.68       47.14     23.75 o 
  -2  -2   8      120.07      165.94     24.44 o 
  -1  -2   8     2315.39     2460.62     97.76 o 
   0  -2   8    37758.78    36701.54    919.96 o 
   1  -2   8    11913.07    11885.70    585.59 o 
   2  -2   8     8585.11     8391.06    253.40 o 
   3  -2   8     2332.74     2313.20     83.08 o 
   4  -2   8      349.15      321.51     43.87 o 
   5  -2   8    18089.20    17242.75    526.99 o 
   6  -2   8     1801.26     1671.18    135.98 o 
   7  -2   8    10578.11    10361.28    370.29 o 
   8  -2   8      101.54      182.49     57.78 o 
   9  -2   8      518.80      620.04     75.87 o 
  10  -2   8      706.17      748.31     96.52 o 
  -9  -1   8     5346.11     5311.10    270.03 o 
  -8  -1   8     1107.78     1101.33    122.99 o 
  -7  -1   8     3187.30     3160.34    181.52 o 
  -6  -1   8    15625.04    15538.85    486.86 o 
  -5  -1   8     2236.46     2129.56    169.62 o 
  -4  -1   8    31242.58    31550.66    794.85 o 
  -3  -1   8      122.76      105.92     26.00 o 
  -2  -1   8     1887.82     2178.86     89.12 o 
  -1  -1   8     6983.25     7433.79    203.56 o 
   0  -1   8    27587.96    28432.58    816.68 o 
   1  -1   8    19968.56    19571.23    499.39 o 
   2  -1   8     5759.34     5707.01    233.50 o 
   3  -1   8      146.59      152.05     28.02 o 
   4  -1   8     4191.57     4147.42    151.65 o 
   5  -1   8    23614.82    22605.10    677.79 o 
   6  -1   8      561.23      521.97     69.91 o 
   7  -1   8    17834.36    17468.70    537.54 o 
   8  -1   8      282.62      255.64     55.65 o 
   9  -1   8      732.20      693.06    246.16 o 
  10  -1   8      523.31      620.31     82.32 o 
  -9   0   8     2921.36     3301.80    212.11 o 
  -8   0   8        1.22       92.90     78.65 o 
  -7   0   8      914.16      945.92     84.73 o 
  -6   0   8    25781.92    24610.19    926.19 o 
  -5   0   8      183.30      178.22     46.18 o 
  -4   0   8    22716.62    23088.38    690.17 o 
  -3   0   8     1051.70     1084.61     53.51 o 
  -2   0   8     1964.00     2032.93     74.13 o 
  -1   0   8     5102.79     5120.22    147.69 o 
   0   0   8    25466.02    26808.16    776.82 o 
   1   0   8    23243.96    23670.77    686.43 o 
   2   0   8     3878.18     3938.76    118.99 o 
   3   0   8      854.83      933.92     49.23 o 
   4   0   8     3233.32     2935.32     95.97 o 
   5   0   8    40064.36    37370.14   1363.48 o 
   6   0   8      943.25      860.19     64.47 o 
   7   0   8    10659.94    10301.45    332.56 o 
   8   0   8      301.00      212.44     45.82 o 
   9   0   8     1925.45     1674.27    246.53 o 
  10   0   8     3637.56     3819.02    264.03 o 
  -8   1   8      150.28      106.06     67.50 o 
  -7   1   8     1446.65     1555.80    105.73 o 
  -6   1   8    16995.10    17416.98    540.98 o 
  -5   1   8      235.92      333.31     53.11 o 
  -4   1   8    16245.02    15975.61    490.93 o 
  -3   1   8      252.67      254.00     42.69 o 
  -2   1   8    12858.17    13381.58    386.91 o 
  -1   1   8     2685.57     2817.08    108.78 o 
   0   1   8    32268.01    32345.12   1079.18 o 
   1   1   8    19061.36    19711.41    501.99 o 
   2   1   8     2047.70     2147.56    115.63 o 
   3   1   8     6324.35     6498.40    210.95 o 
   4   1   8     2572.04     2552.00     87.72 o 
   5   1   8    43495.00    41736.71   1220.40 o 
   6   1   8      937.99      958.16     66.73 o 
   7   1   8     4980.11     5166.42    224.43 o 
   8   1   8      233.74      248.61     52.39 o 
   9   1   8     7413.01     7216.13    254.04 o 
  10   1   8     3141.64     3208.39    150.34 o 
  11   1   8    11563.21    11435.70    557.23 o 
  -8   2   8      827.34      791.83     91.98 o 
  -7   2   8     1112.73     1232.89    145.95 o 
  -6   2   8    19429.10    19347.16    596.09 o 
  -5   2   8        4.15      -10.62     29.27 o 
  -4   2   8     5450.00     5230.61    188.36 o 
  -3   2   8      593.06      669.68     74.12 o 
  -2   2   8     6521.71     6735.18    274.19 o 
  -1   2   8    14778.23    14733.67    382.02 o 
   0   2   8    23576.71    22320.35    729.45 o 
   1   2   8     6569.52     6945.84    190.55 o 
   2   2   8       95.60      134.01     25.28 o 
   3   2   8     6354.78     6573.15    212.22 o 
   4   2   8     5995.69     6211.25    174.16 o 
   5   2   8    53091.21    53036.61   1315.60 o 
   6   2   8      624.88      492.27    147.65 o 
   7   2   8     3869.24     3874.25    149.86 o 
   8   2   8       14.88       39.32     43.15 o 
   9   2   8    11742.36    11174.34    455.88 o 
  10   2   8     4567.42     4299.96    268.07 o 
  11   2   8     8863.92     8758.44    386.42 o 
  -8   3   8     3477.29     3556.75    243.81 o 
  -7   3   8      389.99      408.07     74.98 o 
  -6   3   8    16529.25    16416.05    517.15 o 
  -5   3   8      270.52      263.23     54.67 o 
  -4   3   8      748.41      745.96     95.21 o 
  -3   3   8       77.10       70.49     33.91 o 
  -2   3   8    16392.78    15647.94    478.02 o 
  -1   3   8     8168.05     7515.60    205.49 o 
   0   3   8    24130.36    23093.06    686.38 o 
   1   3   8     4005.59     4232.48    159.58 o 
   2   3   8      202.92      222.24     28.84 o 
   3   3   8    15259.15    16126.81    416.07 o 
   4   3   8     1839.04     1963.57     95.57 o 
   5   3   8    44829.86    44586.20   1589.32 o 
   6   3   8      364.07      349.69     54.06 o 
   7   3   8      605.19      721.51     61.29 o 
   8   3   8     1696.20     1663.77     94.81 o 
   9   3   8    22763.27    21848.18    713.33 o 
  10   3   8     4456.81     4519.90    324.62 o 
  -7   4   8      651.85      692.39     86.01 o 
  -6   4   8    15521.82    15932.07    672.51 o 
  -5   4   8      172.26      121.05     63.39 o 
  -4   4   8        2.65       29.05     26.10 o 
  -3   4   8      617.05      594.76     57.82 o 
  -2   4   8    13000.52    12573.44    391.79 o 
  -1   4   8    10898.23    10383.95    326.41 o 
   0   4   8     9382.84     9032.96    243.09 o 
   1   4   8     2773.81     2720.40     90.61 o 
   2   4   8      142.59      150.16     26.63 o 
   3   4   8    16150.13    16422.56    479.02 o 
   4   4   8      530.69      758.23     44.78 o 
   5   4   8    26237.71    26273.68    664.90 o 
   6   4   8       33.79       43.56     27.03 o 
   7   4   8      198.21      290.89     55.77 o 
   8   4   8      323.98      314.92     69.11 o 
   9   4   8    20818.85    21146.27    950.02 o 
  10   4   8     4820.23     4613.62    272.31 o 
  11   4   8     5971.76     5866.17    283.41 o 
  -7   5   8      718.44      666.05     89.09 o 
  -6   5   8     9505.32    10444.33    353.88 o 
  -5   5   8      759.51      533.14     78.47 o 
  -4   5   8     2135.52     2004.26    105.90 o 
  -3   5   8      657.55      667.44     61.43 o 
  -2   5   8    19766.96    18505.63    561.62 o 
  -1   5   8     9413.13     8803.90    356.52 o 
   0   5   8     6236.82     5786.92    196.69 o 
   1   5   8      323.18      297.25     31.74 o 
   2   5   8      424.89      511.72     50.75 o 
   3   5   8    20024.84    20301.42    519.48 o 
   4   5   8     2110.29     2239.31     81.12 o 
   5   5   8    19928.31    20056.90    515.70 o 
   6   5   8       64.83      108.90     37.74 o 
   7   5   8     2554.26     2608.29    112.81 o 
   8   5   8     1184.83     1277.58    111.09 o 
   9   5   8    23223.81    23010.38    865.59 o 
  10   5   8     3384.54     3573.57    200.32 o 
  11   5   8     3286.61     3116.93    190.73 o 
  -6   6   8     8137.76     7300.69    334.83 o 
  -5   6   8        8.14        2.43     51.80 o 
  -4   6   8     3581.06     3266.46    143.64 o 
  -3   6   8     2454.52     2310.69    110.55 o 
  -2   6   8    28179.78    26363.58    787.52 o 
  -1   6   8    15514.10    14789.89    548.65 o 
   0   6   8     4831.82     4608.91    165.16 o 
   1   6   8      823.21      917.82     50.15 o 
   2   6   8     1898.96     1940.88     75.91 o 
   3   6   8    27265.10    28758.22   1145.69 o 
   4   6   8     1264.93     1515.23     83.09 o 
   5   6   8    17351.40    17362.83    525.98 o 
   6   6   8      141.02      136.98     42.72 o 
   7   6   8     6215.38     6542.47    223.76 o 
   8   6   8     6568.08     6710.76    298.81 o 
   9   6   8    19488.86    19181.29    734.33 o 
  10   6   8     7102.97     6840.33    310.09 o 
  11   6   8     1402.36     1235.83    126.94 o 
  -6   7   8     4564.96     4902.02    206.60 o 
  -5   7   8       77.97      149.48     63.34 o 
  -4   7   8     5929.19     5242.39    200.77 o 
  -3   7   8     3814.02     3655.15    150.37 o 
  -2   7   8    15653.38    14941.14    464.64 o 
  -1   7   8    12716.13    11923.39    376.35 o 
   0   7   8       51.67       88.44     45.35 o 
   1   7   8     2111.65     2088.00    212.40 o 
   2   7   8     1725.43     1723.98     75.33 o 
   3   7   8    34502.42    26200.73   3501.60 o 
   4   7   8      456.87      562.33     54.84 o 
   5   7   8     4545.31     4212.48    160.92 o 
   6   7   8      245.95      258.33     46.08 o 
   7   7   8     4183.75     4212.75    161.68 o 
   8   7   8     5707.05     5680.80    203.55 o 
   9   7   8    14898.82    15927.22    622.55 o 
  10   7   8     4696.06     4770.12    241.68 o 
  11   7   8      140.46      129.34     80.08 o 
  -5   8   8        7.44       -4.16     59.67 o 
  -4   8   8     5290.55     5338.99    208.75 o 
  -3   8   8     3803.33     3785.08    158.59 o 
  -2   8   8    12857.73    12204.95    391.17 o 
  -1   8   8     3564.09     3806.82    150.41 o 
   0   8   8       52.45       70.72     55.05 o 
   1   8   8     3185.74     3316.89    162.63 o 
   2   8   8     4098.57     3993.25    152.37 o 
   3   8   8    32694.58    31520.34   2131.70 o 
   4   8   8      149.62       68.23     37.76 o 
   5   8   8     3257.19     3277.37    150.57 o 
   6   8   8     1543.68     1636.14     94.72 o 
   7   8   8    10545.25    10072.51    330.26 o 
   8   8   8     5304.75     5694.50    287.79 o 
   9   8   8    11691.75    12340.02    503.30 o 
  10   8   8     3190.17     3253.86    194.80 o 
  11   8   8       69.30      -17.90     78.38 o 
  -4   9   8     5394.67     5329.29    211.22 o 
  -3   9   8     4724.95     4986.87    195.59 o 
  -2   9   8     6814.79     6966.65    246.36 o 
  -1   9   8     1114.40     1154.64     80.05 o 
   0   9   8     1279.84     1276.23    184.93 o 
   1   9   8     5574.83     4995.32    504.13 o 
   2   9   8     1978.99     1883.76    190.91 o 
   3   9   8    27061.38    25077.09   1325.73 o 
   4   9   8       15.11       43.55     43.87 o 
   5   9   8      483.37      552.91     80.25 o 
   6   9   8      209.76      236.95     51.30 o 
   7   9   8    12467.19    12346.65    512.55 o 
   8   9   8     4216.55     4282.62    181.46 o 
   9   9   8     6071.94     5966.30    307.85 o 
  10   9   8      697.46      831.61    112.50 o 
  11   9   8      179.78      181.34     88.77 o 
  -3  10   8     2635.66     2708.40    137.99 o 
  -2  10   8     2961.01     3052.11    184.26 o 
  -1  10   8     1099.64     1148.12    113.99 o 
   0  10   8      601.85      557.51     86.61 o 
   1  10   8     7654.48     7735.93    445.37 o 
   2  10   8     1593.66     1375.18    121.70 o 
   3  10   8    15375.80    15721.65    617.88 o 
   4  10   8        1.11        8.88     44.67 o 
   5  10   8       33.85       22.63     57.91 o 
   6  10   8      136.31      124.70     51.68 o 
   7  10   8    17655.41    17702.54    550.53 o 
   8  10   8     4833.98     4757.98    360.37 o 
   9  10   8     5043.46     5496.44    214.24 o 
  10  10   8      305.88      283.01     93.64 o 
  11  10   8       93.94      154.91     89.82 o 
  -2  11   8     2161.21     2351.00    173.85 o 
  -1  11   8       46.95      -25.30     70.73 o 
   0  11   8     1631.94     1566.95    136.10 o 
   1  11   8    11433.45    11233.15    464.83 o 
   2  11   8      306.31      397.52     83.30 o 
   3  11   8    10131.50     9623.37    410.68 o 
   4  11   8      132.71       35.10     48.95 o 
   5  11   8      832.73      715.79     74.81 o 
   6  11   8      997.39      804.33    134.52 o 
   7  11   8    12991.51    12716.28    982.10 o 
   8  11   8     6695.02     6886.37    431.36 o 
   9  11   8     3453.93     3425.51    158.80 o 
  10  11   8        1.94       36.77     85.28 o 
   0  12   8     1744.05     1832.83    214.48 o 
   1  12   8     9304.80     9062.84    568.81 o 
   2  12   8      415.34      435.02    102.00 o 
   3  12   8     5807.04     5561.86    388.42 o 
   4  12   8      118.50      115.40     75.56 o 
   5  12   8     2657.69     2493.78    168.89 o 
   6  12   8     1049.70     1022.87    117.83 o 
   7  12   8     9613.20     8681.00    494.69 o 
   8  12   8     3600.71     3547.33    355.77 o 
   9  12   8     1753.87     1820.23    207.11 o 
   1  13   8    12296.17    12510.36    607.18 o 
   2  13   8       96.80       75.88     82.08 o 
   3  13   8     2951.56     2827.87    189.97 o 
   4  13   8      513.13      421.66     97.51 o 
   5  13   8     5058.75     4593.82    246.03 o 
   6  13   8     3008.51     2556.77    158.65 o 
   7  13   8    10326.77     9093.41    372.76 o 
   8  13   8     3417.82     3175.38    180.08 o 
   6  14   8     2802.20     2410.25    175.70 o 
  -5 -11   9       92.89      108.05     62.36 o 
  -4 -11   9     8315.33     8114.47    294.25 o 
  -3 -11   9     1366.65     1294.34    104.61 o 
  -2 -11   9    11033.99    10783.02    365.85 o 
  -1 -11   9      144.22       97.50     81.48 o 
   0 -11   9      354.16      247.88     91.01 o 
  -6 -10   9        4.17       33.27     73.32 o 
  -5 -10   9      435.07      390.47     85.67 o 
  -4 -10   9    13192.18    12178.17    396.25 o 
  -3 -10   9      802.92      756.03     80.79 o 
  -2 -10   9     7763.71     7575.07    270.99 o 
  -1 -10   9        3.58      -21.20     57.71 o 
   0 -10   9     1289.35     1368.55    133.52 o 
   1 -10   9      881.42      835.41    112.23 o 
   2 -10   9    11578.51    11741.53    666.35 o 
  -7  -9   9      504.09      536.83     75.84 o 
  -6  -9   9       95.24      106.93     63.32 o 
  -5  -9   9     1723.68     1514.63    235.84 o 
  -4  -9   9    24907.29    23536.26    850.98 o 
  -3  -9   9     1468.89     1312.39    104.25 o 
  -2  -9   9     5597.65     5179.61    199.94 o 
  -1  -9   9      246.35      272.71     63.04 o 
   0  -9   9     3581.37     3696.67    205.51 o 
   1  -9   9     2599.09     2243.73    206.21 o 
   2  -9   9     9841.84     9638.07    407.96 o 
   3  -9   9     3508.34     3497.63    206.42 o 
   4  -9   9       28.98      116.48     87.41 o 
  -8  -8   9     2844.07     2967.24    180.31 o 
  -7  -8   9      154.56      261.47     67.94 o 
  -6  -8   9     1565.23     1480.06    101.28 o 
  -5  -8   9     3537.76     3486.06    150.94 o 
  -4  -8   9    24738.41    23674.13    881.58 o 
  -3  -8   9      156.08      149.28     59.98 o 
  -2  -8   9     2797.86     2743.91    168.13 o 
  -1  -8   9        1.60       30.01     50.35 o 
   0  -8   9    12244.97    11252.67    438.71 o 
   1  -8   9     3258.05     3182.96    180.89 o 
   2  -8   9    10137.51    10366.11    427.58 o 
   3  -8   9     1643.10     1749.88    338.01 o 
   4  -8   9       44.32      218.87     83.33 o 
   5  -8   9      994.06     1080.91    125.79 o 
  -8  -7   9     2326.31     2348.33    182.13 o 
  -7  -7   9      360.43      438.01     69.35 o 
  -6  -7   9     4621.15     4709.12    183.98 o 
  -5  -7   9     3919.44     3897.52    160.69 o 
  -4  -7   9    23540.17    22957.66    685.30 o 
  -3  -7   9     2110.90     2006.54    147.42 o 
  -2  -7   9     1223.21     1286.39    127.56 o 
  -1  -7   9        6.98      -11.51     38.55 o 
   0  -7   9    18635.22    17633.06    579.67 o 
   1  -7   9     6994.29     6945.17    304.54 o 
   2  -7   9    10119.43     9854.13    575.09 o 
   3  -7   9      931.26      890.10    103.75 o 
   4  -7   9      172.75      164.33     76.05 o 
   5  -7   9     5690.85     5991.14    287.17 o 
   6  -7   9     1401.49     1426.74    142.13 o 
  -9  -6   9     7162.49     7210.57    350.21 o 
  -8  -6   9     1113.62     1221.73    194.30 o 
  -7  -6   9      682.44      749.96     88.41 o 
  -6  -6   9     8449.00     8748.34    293.43 o 
  -5  -6   9     2798.06     3028.08    149.84 o 
  -4  -6   9    18165.39    18294.52    552.97 o 
  -3  -6   9       52.50      -21.49     47.02 o 
  -2  -6   9        5.70       57.05    126.69 o 
  -1  -6   9      171.34      166.23     47.06 o 
   0  -6   9    29157.08    28311.59    830.45 o 
   1  -6   9     7753.74     7594.44    310.27 o 
   2  -6   9     7587.75     7442.67    316.65 o 
   3  -6   9      165.29      152.58     65.35 o 
   4  -6   9     1721.64     1835.06    140.35 o 
   5  -6   9    10962.35    11210.61    455.65 o 
   6  -6   9     1320.91     1477.17    217.33 o 
   7  -6   9     7569.85     6875.75    391.78 o 
  -9  -5   9     5885.99     5346.47    289.41 o 
  -8  -5   9      240.71      342.02    140.23 o 
  -7  -5   9     1566.87     1589.08    147.08 o 
  -6  -5   9    10998.16    11523.28    369.14 o 
  -5  -5   9     3296.51     3314.86    146.73 o 
  -4  -5   9    18527.04    19519.93    769.32 o 
  -3  -5   9        1.54      -56.28     37.52 o 
  -2  -5   9      516.41      624.96     59.84 o 
  -1  -5   9     2972.61     3026.62    164.76 o 
   0  -5   9    25322.53    23771.92    702.31 o 
   1  -5   9     4026.01     3985.06    153.92 o 
   2  -5   9    12817.11    12823.44    494.86 o 
   3  -5   9       32.99      143.97     63.27 o 
   4  -5   9     1657.53     1607.48    125.51 o 
   5  -5   9    15133.64    14740.81    466.95 o 
   6  -5   9     1382.10     1184.62     92.57 o 
   7  -5   9     9556.30     9252.33    323.84 o 
  -9  -4   9     2502.80     2455.59    292.86 o 
  -8  -4   9        7.47       43.73     88.88 o 
  -7  -4   9      587.46      633.32    109.52 o 
  -6  -4   9    16028.84    16040.52    625.38 o 
  -5  -4   9     1784.69     1938.53    102.60 o 
  -4  -4   9    23775.01    23983.51    707.20 o 
  -3  -4   9      163.55      179.37     42.38 o 
  -2  -4   9      919.18      938.18     67.04 o 
  -1  -4   9     3951.32     3982.91    150.92 o 
   0  -4   9    28919.08    26947.29   1081.00 o 
   1  -4   9    11651.19    11345.70    352.45 o 
   2  -4   9     4081.76     4008.30    190.81 o 
   3  -4   9      290.94      349.22     49.35 o 
   4  -4   9     1910.53     2026.17    109.93 o 
   5  -4   9    23473.61    22698.13    690.50 o 
   6  -4   9      334.13      372.67     61.27 o 
   7  -4   9     9882.91     9316.43    319.72 o 
   8  -4   9      231.81      209.87     65.08 o 
  -9  -3   9      765.60      703.46    126.90 o 
  -8  -3   9       89.31      -23.95     86.62 o 
  -7  -3   9     1609.10     1764.60    153.40 o 
  -6  -3   9    17254.71    17809.05    683.95 o 
  -5  -3   9      666.43      654.54     61.10 o 
  -4  -3   9    11389.94    11451.00    358.95 o 
  -3  -3   9     1776.41     1961.48     95.39 o 
  -2  -3   9     7465.25     7656.44    249.13 o 
  -1  -3   9     1590.44     1643.06     87.47 o 
   0  -3   9    25463.48    24152.92    831.05 o 
   1  -3   9    15833.08    15598.56    408.42 o 
   2  -3   9     1194.87     1165.46     61.87 o 
   3  -3   9     1904.92     2028.10     97.99 o 
   4  -3   9     2395.06     2360.82    109.17 o 
   5  -3   9    16487.56    15848.54    492.56 o 
   6  -3   9     1658.52     1488.13     92.91 o 
   7  -3   9     3629.28     3437.16    150.86 o 
   8  -3   9       81.62       60.42     58.83 o 
   9  -3   9     5411.62     5356.48    216.34 o 
  -9  -2   9        8.06      -70.57     89.91 o 
  -8  -2   9     1848.39     1255.32    553.23 o 
  -7  -2   9     3599.77     3912.00    217.45 o 
  -6  -2   9    26800.16    25784.52    953.57 o 
  -5  -2   9      152.35      126.29     69.72 o 
  -4  -2   9     5493.22     5727.81    198.71 o 
  -3  -2   9       35.50      -18.74     35.87 o 
  -2  -2   9    14209.22    14875.29    448.10 o 
  -1  -2   9     7527.69     8015.15    256.54 o 
   0  -2   9    31998.73    32015.80    920.20 o 
   1  -2   9    10055.68    10000.36    270.04 o 
   2  -2   9       12.91       17.07     28.78 o 
   3  -2   9     4402.88     4392.55    176.08 o 
   4  -2   9     1326.15     1363.42     81.51 o 
   5  -2   9    45507.28    42975.30   1263.76 o 
   6  -2   9      547.57      489.26     60.03 o 
   7  -2   9      213.30      244.65     56.33 o 
   8  -2   9       10.00       53.13     52.98 o 
   9  -2   9     8810.22     8513.14    301.74 o 
  -9  -1   9       31.57      142.45     99.81 o 
  -8  -1   9     3602.70     3845.86    226.95 o 
  -7  -1   9     1859.97     1611.39    218.82 o 
  -6  -1   9    15091.08    15359.21    595.67 o 
  -5  -1   9      322.55      398.54     80.24 o 
  -4  -1   9     1394.39     1330.16    140.09 o 
  -3  -1   9        7.95        8.09     26.62 o 
  -2  -1   9    17993.00    18979.20    487.96 o 
  -1  -1   9    10066.90    10808.29    288.07 o 
   0  -1   9    19259.26    20313.73    519.54 o 
   1  -1   9     7729.99     8001.04    219.85 o 
   2  -1   9     1329.23     1224.78     76.32 o 
   3  -1   9     9024.41     8519.88    297.26 o 
   4  -1   9     6210.89     6097.16    210.08 o 
   5  -1   9    26423.54    24532.14    736.09 o 
   6  -1   9      586.28      585.12     74.62 o 
   7  -1   9       48.35       49.40     46.24 o 
   8  -1   9      783.59      748.35     76.83 o 
   9  -1   9     9614.00     9101.57    437.63 o 
  10  -1   9     2619.80     2820.07    420.83 o 
  -8   0   9     3614.37     3691.66    218.43 o 
  -7   0   9     2371.54     2346.79    163.71 o 
  -6   0   9    19799.68    19993.21    748.86 o 
  -5   0   9       10.74       42.05     44.90 o 
  -4   0   9        3.32       72.96     49.12 o 
  -3   0   9      120.00      117.25     28.70 o 
  -2   0   9    26535.06    26628.62   1023.02 o 
  -1   0   9     7989.11     8680.06    236.93 o 
   0   0   9    15386.54    15944.65    473.44 o 
   1   0   9     2409.02     2376.94    158.34 o 
   2   0   9     2317.52     2316.41     85.44 o 
   3   0   9    16774.57    16227.84    491.41 o 
   4   0   9     7288.39     6897.81    194.45 o 
   5   0   9    25742.74    24187.05    724.88 o 
   6   0   9      219.08      270.84     48.81 o 
   7   0   9      188.31      176.83     50.11 o 
   8   0   9      773.95      779.05     73.92 o 
   9   0   9    19905.38    19880.97   1106.78 o 
  10   0   9     4890.38     4584.75    304.56 o 
  -8   1   9     7690.07     7598.48    345.00 o 
  -7   1   9     2205.56     2090.01    125.49 o 
  -6   1   9    12326.51    12069.11    488.17 o 
  -5   1   9       39.85       57.49     47.43 o 
  -4   1   9      152.65      223.48     48.29 o 
  -3   1   9     3431.30     3334.71    136.15 o 
  -2   1   9    28810.71    29763.03    964.08 o 
  -1   1   9     3769.20     4173.96    175.29 o 
   0   1   9     8806.74     9080.59    284.33 o 
   1   1   9      655.14      695.57     43.17 o 
   2   1   9     4212.64     4433.68    133.10 o 
   3   1   9    30117.51    29816.94    862.86 o 
   4   1   9     7211.44     6906.54    230.28 o 
   5   1   9    23727.65    22670.18    680.14 o 
   6   1   9       38.38       63.34     38.44 o 
   7   1   9     1198.80     1318.78     84.49 o 
   8   1   9     1394.35     1271.04    140.60 o 
   9   1   9    22021.86    22327.05    897.63 o 
  10   1   9     1270.68     1382.57    143.44 o 
  -8   2   9    10162.59     9970.07    389.82 o 
  -7   2   9      548.13      504.78     80.41 o 
  -6   2   9    11129.95    10743.23    357.77 o 
  -5   2   9        7.08       54.11     48.70 o 
  -4   2   9     4617.79     4466.90    171.22 o 
  -3   2   9      362.62      237.63     55.09 o 
  -2   2   9    33430.93    31126.37   1126.88 o 
  -1   2   9     9236.05     9351.10    253.09 o 
   0   2   9     6003.88     5869.70    195.34 o 
   1   2   9     1098.72     1178.38     70.60 o 
   2   2   9     3617.32     3639.79    114.89 o 
   3   2   9    36062.93    35411.29   1025.00 o 
   4   2   9     4807.16     4973.43    170.99 o 
   5   2   9    18108.39    17983.14    464.55 o 
   6   2   9       16.04       29.09     37.99 o 
   7   2   9     4660.59     4824.68    296.04 o 
   8   2   9     1648.82     1733.89    102.36 o 
   9   2   9    20967.79    20524.87    630.76 o 
  10   2   9     1600.58     1676.88    120.48 o 
  11   2   9      519.07      460.25     97.82 o 
  -7   3   9      468.66      452.56     89.73 o 
  -6   3   9     6212.90     6128.20    230.69 o 
  -5   3   9      199.05      105.25     56.98 o 
  -4   3   9     7563.55     7278.61    310.08 o 
  -3   3   9     2705.14     2570.38    143.69 o 
  -2   3   9    23663.91    21993.57    661.56 o 
  -1   3   9    11032.94    10828.62    343.00 o 
   0   3   9     4999.37     5034.56    162.74 o 
   1   3   9     4680.70     5032.37    147.95 o 
   2   3   9     1884.20     1995.76     75.97 o 
   3   3   9    29889.83    31013.23    781.84 o 
   4   3   9      916.63      869.62     51.16 o 
   5   3   9    14224.08    14511.23    826.91 o 
   6   3   9       14.71       32.47     32.36 o 
   7   3   9     6560.17     6761.39    232.05 o 
   8   3   9     3740.45     3690.50    151.80 o 
   9   3   9    19815.22    18297.06    706.21 o 
  10   3   9     3036.79     2868.65    179.91 o 
  11   3   9       79.27      110.89    125.10 o 
  -7   4   9      194.63      242.35     76.47 o 
  -6   4   9     3234.22     3264.93    155.83 o 
  -5   4   9       41.95       77.85     62.78 o 
  -4   4   9    10436.68     9847.59    400.67 o 
  -3   4   9     3099.33     2909.30    126.35 o 
  -2   4   9    19915.62    18279.08    558.51 o 
  -1   4   9     8350.66     8041.02    264.61 o 
   0   4   9      328.83      329.40     34.56 o 
   1   4   9     5680.17     5607.88    190.55 o 
   2   4   9     8455.30     9083.00    287.29 o 
   3   4   9    50347.97    50982.20   1271.52 o 
   4   4   9       34.56       71.64     26.60 o 
   5   4   9     4133.70     4325.30    204.16 o 
   6   4   9       73.13       66.33     31.78 o 
   7   4   9    10803.50    10879.61    348.39 o 
   8   4   9     2501.98     2586.30    157.63 o 
   9   4   9    11940.46    12169.62    910.25 o 
  10   4   9     2827.78     2916.36    192.58 o 
  11   4   9      237.82      336.22     94.58 o 
  -6   5   9     1290.86     1303.27    155.13 o 
  -5   5   9      531.45      451.06    133.65 o 
  -4   5   9    13590.81    12660.98    406.71 o 
  -3   5   9     5573.57     5079.35    189.66 o 
  -2   5   9    13591.52    12294.87    389.06 o 
  -1   5   9     2974.10     3001.10    165.35 o 
   0   5   9     2350.78     2335.75    104.29 o 
   1   5   9     4912.49     4847.19    145.40 o 
   2   5   9     4714.42     4976.22    216.33 o 
   3   5   9    31308.35    31757.13    908.28 o 
   4   5   9      146.25      149.68     31.09 o 
   5   5   9       41.60       73.15     30.31 o 
   6   5   9      214.58      300.90     46.75 o 
   7   5   9    16204.78    16216.21    626.81 o 
   8   5   9     6165.91     6175.41    280.54 o 
   9   5   9     8089.44     8317.94    359.76 o 
  10   5   9     1639.87     1575.06    135.16 o 
  11   5   9      145.25      223.17     88.64 o 
  -6   6   9       22.28       53.76     64.47 o 
  -5   6   9        8.82       21.45     57.33 o 
  -4   6   9     9655.39     9150.17    311.85 o 
  -3   6   9     5746.28     5483.76    203.50 o 
  -2   6   9     9040.02     8247.61    277.43 o 
  -1   6   9      108.54       93.43     42.04 o 
   0   6   9     5426.09     5266.49    187.53 o 
   1   6   9    13493.80    13415.39    415.98 o 
   2   6   9     4494.71     4644.99    229.31 o 
   3   6   9    27127.58    28908.52   1340.65 o 
   4   6   9      100.42       99.56     38.54 o 
   5   6   9      171.77      210.29     43.99 o 
   6   6   9       14.81       34.97     39.57 o 
   7   6   9    27501.84    27809.87    823.65 o 
   8   6   9     7475.67     7874.05    340.37 o 
   9   6   9     5019.31     5282.23    256.40 o 
  10   6   9       76.44      137.11     76.03 o 
  11   6   9      270.41      348.86     94.48 o 
  -5   7   9      182.65      191.66     68.53 o 
  -4   7   9    11532.42    10988.11    367.99 o 
  -3   7   9     2987.96     2834.24    132.99 o 
  -2   7   9     7788.37     7275.80    338.22 o 
  -1   7   9      738.74      735.07     65.01 o 
   0   7   9     5654.89     5442.21    203.12 o 
   1   7   9    10719.70    10470.04    335.98 o 
   2   7   9     1126.05     1176.19     83.60 o 
   3   7   9    18027.54    18762.63   1772.35 o 
   4   7   9       53.29      115.33     49.31 o 
   5   7   9     4507.63     4740.02    175.97 o 
   6   7   9      145.75      185.63     47.32 o 
   7   7   9    22136.09    22563.09    677.70 o 
   8   7   9     6347.10     6631.32    299.90 o 
   9   7   9     5160.82     5193.57    253.76 o 
  10   7   9       23.71      -16.57     69.29 o 
  11   7   9      779.68      683.73    148.09 o 
  -4   8   9     8051.99     8126.24    290.89 o 
  -3   8   9     2210.32     2251.60    122.00 o 
  -2   8   9     2167.89     2198.41    115.78 o 
  -1   8   9       14.96       21.05     43.66 o 
   0   8   9     3413.69     3454.37    188.23 o 
   1   8   9    13995.44    13299.17    611.07 o 
   2   8   9     3443.54     3378.16    178.27 o 
   3   8   9     9877.56     9759.89    669.56 o 
   4   8   9      340.89      316.16     61.51 o 
   5   8   9     5187.17     5386.25    196.69 o 
   6   8   9      979.28      973.39    119.63 o 
   7   8   9    18572.24    18696.72    591.04 o 
   8   8   9     5483.33     5354.21    200.52 o 
   9   8   9     1621.00     1663.36    140.93 o 
  10   8   9       46.80       11.19     74.83 o 
  11   8   9     4415.02     4131.15    233.18 o 
  -3   9   9     2634.16     2743.27    139.54 o 
  -2   9   9     1513.79     1735.77    122.12 o 
  -1   9   9      418.99      450.88     94.39 o 
   0   9   9     2512.85     2364.87    158.09 o 
   1   9   9    18592.15    18211.56    738.94 o 
   2   9   9     4714.77     4300.02    215.47 o 
   3   9   9     7573.50     8229.21    351.77 o 
   4   9   9      624.66      570.70     94.69 o 
   5   9   9     9829.59    10031.57    754.11 o 
   6   9   9     2961.37     2860.18    152.01 o 
   7   9   9    22441.74    22445.74   1012.07 o 
   8   9   9     2759.11     2814.53    147.93 o 
   9   9   9      385.32      406.36     92.61 o 
  10   9   9     1640.02     1793.23    152.62 o 
  11   9   9     2085.61     2114.75    170.65 o 
  -2  10   9        0.98       97.32     86.95 o 
  -1  10   9     2208.37     2137.81    158.22 o 
   0  10   9     1761.39     1845.34    403.19 o 
   1  10   9    17966.97    17170.89   1010.93 o 
   2  10   9     1633.98     1723.27    139.62 o 
   3  10   9     1808.71     2173.83    153.82 o 
   4  10   9        2.82       36.22     47.78 o 
   5  10   9     7180.46     6056.02    371.78 o 
   6  10   9     4919.90     4843.13    332.41 o 
   7  10   9    14391.68    14445.63    766.64 o 
   8  10   9     3257.24     3033.40    144.29 o 
   9  10   9       51.26      -33.10     54.52 o 
  10  10   9     4209.97     4648.79    260.94 o 
  -1  11   9     3005.74     3138.67    326.97 o 
   0  11   9     1112.98     1111.93    122.43 o 
   1  11   9    17457.85    16757.87   1001.59 o 
   2  11   9      111.41       68.16     72.25 o 
   3  11   9      924.53      935.79    110.29 o 
   4  11   9        0.67      -64.54     61.87 o 
   5  11   9     9302.86     8940.98    844.54 o 
   6  11   9     2525.87     2051.43    168.09 o 
   7  11   9    10310.67     9810.75    546.25 o 
   8  11   9     2096.64     2017.03    282.96 o 
   9  11   9      179.68      186.90     63.67 o 
  10  11   9     6509.06     6925.48    336.65 o 
   0  12   9     1487.10     1097.58    127.68 o 
   1  12   9     8900.63     9613.67    464.31 o 
   2  12   9      118.33       40.52     75.90 o 
   3  12   9       43.84      161.87     78.60 o 
   4  12   9      473.76      531.10    107.11 o 
   5  12   9    14523.45    13350.33   1413.19 o 
   6  12   9     2716.98     2514.35    391.93 o 
   7  12   9     3909.85     3658.93    191.47 o 
   8  12   9       77.04       51.39    137.55 o 
   9  12   9      988.21     1014.13    134.35 o 
   2  13   9        6.03      -35.43     81.42 o 
   3  13   9      779.58      507.70    107.66 o 
   4  13   9       82.46      165.53     94.37 o 
   5  13   9    11841.10    11263.05    761.62 o 
   6  13   9     3086.59     2946.02    194.36 o 
   7  13   9     1975.25     1954.16    177.04 o 
   8  13   9       42.57       13.45     70.75 o 
  -5 -10  10     1938.17     1968.11    232.52 o 
  -4 -10  10    12008.15    10767.29    363.07 o 
  -3 -10  10      731.90      807.30    134.47 o 
  -2 -10  10      121.01      134.90     64.48 o 
  -1 -10  10      303.33      481.81     97.00 o 
   0 -10  10    11316.54    11199.73    471.69 o 
   1 -10  10     2754.77     2702.66    238.05 o 
  -6  -9  10     8418.28     8219.04    374.20 o 
  -5  -9  10     1609.06     1351.50    103.63 o 
  -3  -9  10       37.70       53.05     56.05 o 
  -2  -9  10      657.80      697.35     80.31 o 
  -1  -9  10      578.31      635.35     80.65 o 
   1  -9  10     2453.35     2579.19    247.47 o 
   2  -9  10     6009.66     6084.51    293.54 o 
   3  -9  10       65.11      126.21     85.09 o 
  -7  -8  10     1216.47     1294.29    102.34 o 
  -6  -8  10    10675.97    10388.14    348.27 o 
  -5  -8  10     5784.43     5501.69    211.37 o 
  -4  -8  10     8222.87     8152.27    283.73 o 
  -3  -8  10     1160.35     1080.18    109.99 o 
  -2  -8  10     1256.56     1191.93     93.93 o 
  -1  -8  10     1865.09     1937.48    137.30 o 
   0  -8  10    18701.42    18351.89    705.00 o 
   1  -8  10     3492.59     3618.47    203.30 o 
   2  -8  10     1929.99     1851.54    147.12 o 
   3  -8  10      113.05      125.77     76.41 o 
   4  -8  10     1653.46     1729.55    150.87 o 
  -8  -7  10      587.33      736.88    129.35 o 
  -7  -7  10     2067.36     2215.07    192.32 o 
  -6  -7  10    14587.83    14594.84    460.56 o 
  -5  -7  10     1249.57     1260.25     94.22 o 
  -4  -7  10     8196.51     8283.60    348.62 o 
  -3  -7  10      386.49      339.17     62.28 o 
  -2  -7  10     2333.00     2178.32    132.37 o 
  -1  -7  10     1241.26     1173.30     90.13 o 
   0  -7  10    18204.00    17515.94    539.91 o 
   1  -7  10     3927.31     3829.88    264.59 o 
   2  -7  10      176.50      227.35     74.47 o 
   3  -7  10      639.75      668.03     97.11 o 
   4  -7  10     2897.60     3062.33    190.48 o 
   5  -7  10    12296.26    12237.51    502.92 o 
  -8  -6  10     2448.49     2664.45    200.36 o 
  -7  -6  10     2585.92     2700.47    189.44 o 
  -6  -6  10    15973.32    15971.14    497.39 o 
  -5  -6  10      534.06      624.58     93.73 o 
  -4  -6  10     3410.20     3536.05    246.69 o 
  -3  -6  10      209.67      239.65     53.37 o 
  -2  -6  10     9187.96     8860.17    294.94 o 
  -1  -6  10      350.43      432.39     70.90 o 
   0  -6  10    24327.18    22920.84    684.51 o 
   1  -6  10     4630.62     4447.67    218.18 o 
   2  -6  10      418.43      383.85     76.60 o 
   3  -6  10     2065.11     2374.89    155.73 o 
   4  -6  10     4339.10     4576.54    233.30 o 
   5  -6  10    16229.71    16753.56    650.87 o 
   6  -6  10     1281.99     1376.60    136.18 o 
  -8  -5  10     3571.23     3762.77    251.35 o 
  -7  -5  10     3957.25     4539.75    377.87 o 
  -6  -5  10    17084.42    18538.38    716.20 o 
  -5  -5  10      509.07      505.67     94.36 o 
  -4  -5  10     2201.44     2344.85    116.90 o 
  -3  -5  10      151.00      187.07     53.78 o 
  -2  -5  10    16904.68    16371.21    499.28 o 
  -1  -5  10     2131.75     2116.68    109.25 o 
   0  -5  10    14021.94    12863.66    403.13 o 
   1  -5  10     2210.98     1981.83    105.73 o 
   2  -5  10        8.13       37.87     54.89 o 
   3  -5  10     4475.55     4543.47    220.78 o 
   4  -5  10     5316.89     5319.92    394.54 o 
   5  -5  10    19424.95    20140.25    758.82 o 
   6  -5  10      352.62      333.29     87.85 o 
   7  -5  10      151.45      272.14     90.81 o 
  -8  -4  10     4974.63     4910.05    276.80 o 
  -7  -4  10     2403.72     2614.64    192.97 o 
  -6  -4  10    16745.19    16728.54    654.75 o 
  -5  -4  10       79.71      152.73     49.86 o 
  -4  -4  10      220.26      305.18     83.75 o 
  -3  -4  10      345.04      331.99     51.65 o 
  -2  -4  10    26958.85    27486.53    908.30 o 
  -1  -4  10     7228.42     7407.09    440.67 o 
   0  -4  10    15272.59    14171.88    542.77 o 
   1  -4  10      912.63      876.44     70.43 o 
   2  -4  10      190.77      195.97     61.26 o 
   3  -4  10     8108.76     8447.72    348.95 o 
   4  -4  10     7876.10     7680.17    325.62 o 
   5  -4  10    17890.18    17891.11    555.10 o 
   6  -4  10      642.72      534.20     69.75 o 
   7  -4  10      406.03      375.93     68.43 o 
   8  -4  10       31.26       19.39     63.18 o 
  -8  -3  10     6765.67     6841.82    338.55 o 
  -7  -3  10     1180.60     1482.23    149.29 o 
  -6  -3  10    14981.94    14285.20    570.55 o 
  -5  -3  10      195.34      213.41     83.78 o 
  -4  -3  10     2322.48     2377.61    112.99 o 
  -3  -3  10      819.84      799.77     68.21 o 
  -2  -3  10    22900.75    24415.31    717.54 o 
  -1  -3  10     6165.09     6467.50    262.01 o 
   0  -3  10     6128.42     6270.94    268.71 o 
   1  -3  10       88.57        0.62     18.04 o 
   2  -3  10     2922.73     2703.52    147.27 o 
   3  -3  10    20785.71    20864.79    633.16 o 
   4  -3  10     4870.99     4659.29    177.49 o 
   5  -3  10    11051.95    10826.28    352.21 o 
   6  -3  10      506.05      511.76     66.45 o 
   7  -3  10     1550.14     1443.97    100.63 o 
   8  -3  10      519.64      479.57     75.19 o 
  -8  -2  10     6710.50     6984.23    340.54 o 
  -7  -2  10     3102.70     3160.90    202.71 o 
  -6  -2  10    10526.60    11293.97    515.46 o 
  -5  -2  10        6.68       40.77     73.90 o 
  -4  -2  10     4031.86     4128.20    211.77 o 
  -3  -2  10     1005.31     1028.65     84.19 o 
  -2  -2  10    24186.82    25661.74    749.62 o 
  -1  -2  10     5892.04     5929.51    201.37 o 
   0  -2  10     4973.97     5325.35    185.09 o 
   1  -2  10     2271.47     2178.04     84.45 o 
   2  -2  10     6653.74     6099.04    303.59 o 
   3  -2  10    18047.21    18209.67    557.67 o 
   4  -2  10     3005.79     2974.61    129.16 o 
   5  -2  10    12030.22    11229.35    363.07 o 
   6  -2  10       70.48      107.79     50.30 o 
   7  -2  10     2864.24     2668.32    131.26 o 
   8  -2  10      113.13      116.30     60.88 o 
   9  -2  10    17723.39    17414.09    598.40 o 
  -8  -1  10    17079.82    16422.26    943.97 o 
  -7  -1  10     1214.12     1235.66    132.21 o 
  -6  -1  10     7628.57     7681.64    343.27 o 
  -5  -1  10        5.26       -8.78     68.93 o 
  -4  -1  10     8276.14     8597.27    360.73 o 
  -3  -1  10     2133.53     2189.89    104.90 o 
  -2  -1  10    28584.65    29101.71    842.95 o 
  -1  -1  10     5740.11     5982.43    200.48 o 
   0  -1  10     2324.72     2429.37    115.40 o 
   1  -1  10     2357.89     2530.69     91.02 o 
   2  -1  10     5822.30     5866.65    196.21 o 
   3  -1  10    27600.92    26578.47    834.03 o 
   4  -1  10     3637.85     3800.93    149.55 o 
   5  -1  10    11181.49    10768.54    348.27 o 
   6  -1  10       60.63       44.74     45.35 o 
   7  -1  10     7137.07     6670.48    239.41 o 
   8  -1  10     3175.31     3069.52    144.62 o 
   9  -1  10    15195.23    14414.07    527.01 o 
  -8   0  10    12980.06    13540.46    556.32 o 
  -7   0  10     1396.74     1041.42    198.71 o 
  -6   0  10     4798.95     4647.43    235.78 o 
  -5   0  10        1.90       63.45     67.63 o 
  -4   0  10    10536.10    10584.25    424.33 o 
  -3   0  10      302.12      303.10     50.10 o 
  -2   0  10    25777.08    26038.63    663.18 o 
  -1   0  10     3240.49     3390.14    111.29 o 
   0   0  10       53.17       65.62     26.79 o 
   1   0  10     3393.60     3489.99    138.91 o 
   2   0  10     7350.11     7229.30    204.36 o 
   3   0  10    32279.85    31525.25    931.07 o 
   4   0  10      523.19      484.07     54.89 o 
   5   0  10     3584.25     3330.24    150.44 o 
   6   0  10      688.89      664.57     65.07 o 
   7   0  10     7851.93     7367.91    257.43 o 
   8   0  10     1413.03     1447.52    101.18 o 
   9   0  10    14541.79    13718.67    551.91 o 
  10   0  10     1823.11     1770.21    149.94 o 
  -7   1  10      614.72      485.03    172.30 o 
  -6   1  10      751.82      681.35    101.20 o 
  -5   1  10      228.00      177.56     57.33 o 
  -4   1  10    21501.99    20391.47    624.26 o 
  -3   1  10     5991.18     5956.64    211.83 o 
  -2   1  10    14916.14    14454.77    483.68 o 
  -1   1  10     1528.73     1522.99     76.60 o 
   0   1  10     1068.51     1128.34     57.87 o 
   1   1  10     6961.49     7372.20    288.51 o 
   2   1  10     9629.91     9763.56    310.22 o 
   3   1  10    31068.23    28563.80    917.07 o 
   4   1  10     1402.67     1446.21     80.23 o 
   5   1  10      326.83      251.42     48.77 o 
   6   1  10       48.19       46.14     41.94 o 
   7   1  10    15254.55    15007.22    471.97 o 
   8   1  10     2951.67     2867.21    181.64 o 
   9   1  10     8811.01     9161.09    379.96 o 
  10   1  10     1910.14     1969.97    126.71 o 
  -7   2  10      186.45      222.67     89.84 o 
  -6   2  10       70.85       24.38     49.22 o 
  -5   2  10        0.15        0.71     51.94 o 
  -4   2  10    19613.70    18793.97    612.37 o 
  -3   2  10     2519.69     2421.48    116.53 o 
  -2   2  10    17958.83    17898.64    983.71 o 
  -1   2  10      108.44      201.27     56.94 o 
   0   2  10     1930.79     2060.52     91.32 o 
   1   2  10    11996.98    12535.97    331.64 o 
   2   2  10     9214.86     9882.39    268.25 o 
   3   2  10    25885.29    26089.59    664.86 o 
   4   2  10     1370.88     1402.96     68.33 o 
   5   2  10       75.69       66.01     39.97 o 
   6   2  10        9.44       22.83     41.36 o 
   7   2  10    23455.03    22259.28    838.65 o 
   8   2  10     3248.43     2924.57    161.29 o 
   9   2  10     5897.95     5918.18    329.81 o 
  10   2  10      281.65      334.89     93.68 o 
  -7   3  10       32.49      -24.41     72.25 o 
  -6   3  10       41.51       43.50     65.99 o 
  -5   3  10      126.38      130.08     58.02 o 
  -4   3  10    17514.10    16965.69    528.63 o 
  -3   3  10     5684.93     5035.79    340.72 o 
  -2   3  10     7740.45     7080.12    242.32 o 
  -1   3  10      675.26      709.87     62.20 o 
   0   3  10     7437.81     7284.12    237.98 o 
   1   3  10    28311.07    28595.55    723.57 o 
   2   3  10     3120.18     3419.98    112.57 o 
   3   3  10    14416.93    15139.72    397.19 o 
   4   3  10       36.83       50.93     31.84 o 
   5   3  10     1902.80     2033.57    122.46 o 
   6   3  10       15.21       39.54     41.36 o 
   7   3  10    22646.88    24012.51    869.86 o 
   8   3  10     3209.26     3423.56    165.10 o 
   9   3  10     5854.85     6119.40    454.76 o 
  10   3  10       44.82       92.97     80.88 o 
  11   3  10     2237.17     2271.89    261.90 o 
  -6   4  10     1886.27     1779.43    121.32 o 
  -5   4  10      364.34      226.82     56.34 o 
  -4   4  10    16220.83    14990.73    861.51 o 
  -3   4  10     4621.67     4277.74    166.75 o 
  -2   4  10     4907.15     4624.34    175.45 o 
  -1   4  10       48.73       80.60     46.95 o 
   0   4  10     6280.50     5973.07    207.89 o 
   1   4  10    13714.58    13733.21    649.81 o 
   2   4  10     3046.88     3212.66    121.07 o 
   3   4  10    12430.08    12999.45    345.72 o 
   4   4  10        5.13       25.13     30.42 o 
   5   4  10     7964.49     8288.80    313.07 o 
   6   4  10      662.65      558.19     90.92 o 
   7   4  10    25601.05    25879.93    965.09 o 
   8   4  10     1696.84     1783.23    137.31 o 
   9   4  10     2233.78     1941.39    149.26 o 
  10   4  10      539.46      614.22    100.94 o 
  11   4  10     2764.17     2689.14    235.86 o 
  -6   5  10     3147.14     3253.10    162.46 o 
  -5   5  10      931.19      664.31    152.59 o 
  -4   5  10    15117.44    13754.86    441.02 o 
  -3   5  10     4167.00     4171.88    167.81 o 
  -2   5  10     1552.92     1423.88     90.54 o 
  -1   5  10     1488.77     1436.85     87.84 o 
   0   5  10     5659.47     5552.86    222.34 o 
   1   5  10    19343.42    18789.78    586.96 o 
   2   5  10     2662.45     2642.54     97.49 o 
   3   5  10     9122.58     9513.07    261.28 o 
   4   5  10      586.11      650.51     66.49 o 
   5   5  10    18426.87    19268.16    581.92 o 
   6   5  10     3693.86     3846.18    229.51 o 
   7   5  10    22862.95    22881.50    862.86 o 
   8   5  10     2198.51     2221.00    152.96 o 
   9   5  10      559.85      723.65    194.80 o 
  10   5  10     1359.79     1615.82    354.48 o 
  11   5  10     3172.34     3458.04    210.42 o 
  -5   6  10      303.58      335.21     72.41 o 
  -4   6  10    10292.88     9592.12    327.44 o 
  -3   6  10     5396.83     4940.14    193.17 o 
  -2   6  10       12.33       26.21     43.54 o 
  -1   6  10     1525.13     1471.56     90.61 o 
   0   6  10     3359.78     3141.23    154.38 o 
   1   6  10    20295.96    19320.71    836.93 o 
   2   6  10     4154.87     4376.14    161.64 o 
   3   6  10     2847.42     3251.68    196.07 o 
   4   6  10       41.07       68.88     39.61 o 
   5   6  10     9704.03     9953.38    322.22 o 
   6   6  10      879.37      873.19     72.33 o 
   7   6  10    22037.10    23112.03    694.66 o 
   8   6  10     2701.20     2723.22    185.93 o 
   9   6  10        0.13       51.61     71.37 o 
  10   6  10     2876.28     2851.89    185.38 o 
  11   6  10     3142.62     3116.50    201.67 o 
  -4   7  10     8658.00     8358.41    303.71 o 
  -3   7  10     1180.78     1067.16     99.17 o 
  -2   7  10       76.50       67.85     50.81 o 
  -1   7  10     4127.74     3900.23    157.39 o 
   0   7  10     7205.77     7286.65    250.54 o 
   1   7  10    25160.53    24579.99    740.85 o 
   2   7  10     3486.41     3677.50    291.09 o 
   3   7  10      585.31      603.99    127.00 o 
   4   7  10      228.49      279.44     50.04 o 
   5   7  10    15946.84    16890.58    519.46 o 
   6   7  10     3467.48     3446.51    181.00 o 
   7   7  10    19238.76    19617.66    599.54 o 
   8   7  10     4125.93     4194.83    220.65 o 
   9   7  10     1057.69     1259.05    125.33 o 
  10   7  10     7103.26     6570.30    309.96 o 
  11   7  10     4587.85     4512.22    344.85 o 
  -4   8  10     3415.83     3278.88    161.53 o 
  -3   8  10      583.46      598.54     76.48 o 
  -2   8  10     1169.90     1227.76     99.63 o 
  -1   8  10     6618.40     6792.98    240.74 o 
   0   8  10     4188.42     3853.25    201.23 o 
   1   8  10    23498.26    23435.95    882.74 o 
   2   8  10       37.75       20.71     56.59 o 
   3   8  10       15.36       -6.55     40.23 o 
   4   8  10        2.65       43.75     49.00 o 
   5   8  10    16279.00    17268.16    540.99 o 
   6   8  10     1223.21     1289.47     89.96 o 
   7   8  10     6402.48     6622.27    238.62 o 
   8   8  10      663.82      730.76     75.43 o 
   9   8  10      590.34      663.06    101.71 o 
  10   8  10     5332.62     5640.78    280.93 o 
  11   8  10     5236.74     5658.56    349.10 o 
  -3   9  10       64.08      209.42     66.57 o 
  -2   9  10     2467.74     2281.88    208.13 o 
  -1   9  10     8350.54     8067.73    357.67 o 
   0   9  10     2378.24     2218.51    202.56 o 
   1   9  10     9099.29     9136.23    389.20 o 
   2   9  10      561.21      511.26     86.03 o 
   3   9  10     1567.30     1706.61    142.53 o 
   4   9  10      157.53      117.39     78.79 o 
   5   9  10    20852.72    20795.28   1035.40 o 
   6   9  10     2603.68     2641.89    130.92 o 
   7   9  10     5000.84     5499.68    517.88 o 
   8   9  10      354.87      258.53     60.02 o 
   9   9  10     4041.79     4185.42    231.00 o 
  10   9  10     6628.58     6834.03    329.12 o 
  -2  10  10     1793.64     1753.24    399.92 o 
  -1  10  10    11918.44    11547.58   1009.88 o 
   0  10  10      856.12      873.72    234.38 o 
   1  10  10     8597.17     8751.63    383.00 o 
   2  10  10       54.62       16.11     66.14 o 
   3  10  10     3468.30     3097.41    187.90 o 
   4  10  10      491.89      463.35     86.43 o 
   5  10  10    19411.30    15436.83   2289.93 o 
   6  10  10     1967.47     2009.39    148.46 o 
   7  10  10     1741.77     1741.01    131.27 o 
   8  10  10      796.01      782.70     82.23 o 
   9  10  10     3857.81     4029.89    232.88 o 
  10  10  10     8621.34     9318.70    418.94 o 
  -1  11  10     6985.95     7166.85    938.03 o 
   0  11  10      109.30      145.90    197.95 o 
   1  11  10     4208.38     4574.13    245.52 o 
   2  11  10       14.59      -77.06    100.69 o 
   3  11  10     6412.42     6735.09    318.73 o 
   4  11  10      828.86      803.05    111.32 o 
   5  11  10    12278.29    13255.99   1028.10 o 
   6  11  10      775.09      904.88    162.51 o 
   7  11  10      483.05      605.25     77.75 o 
   8  11  10      715.46      702.44     82.88 o 
   9  11  10     4296.75     4318.87    205.92 o 
   1  12  10      904.99      890.23    134.87 o 
   2  12  10      437.77      449.01    100.64 o 
   3  12  10     5812.93     6285.02    310.73 o 
   4  12  10     1796.38     1786.13    156.12 o 
   5  12  10    12170.20    12480.82   1279.93 o 
   6  12  10     1102.10     1056.30    254.24 o 
   7  12  10       63.60       46.13     73.85 o 
   8  12  10     2988.64     2933.96    150.00 o 
   4  13  10      834.87      887.20    126.18 o 
   5  13  10     9010.31     9356.16    634.96 o 
   6  13  10      199.99      254.47     95.11 o 
  -3 -10  11        3.04      -46.55     62.75 o 
  -2 -10  11     5516.02     5218.18    221.87 o 
  -1 -10  11      799.11      812.34    115.82 o 
  -5  -9  11      854.72      831.69    104.29 o 
  -4  -9  11     1966.30     1643.77    134.57 o 
  -3  -9  11       61.65       54.70     71.09 o 
  -2  -9  11     8968.44     8050.19    373.07 o 
  -1  -9  11     1831.27     1972.33    203.84 o 
   0  -9  11    10608.10     9797.56    598.40 o 
   1  -9  11      838.91      785.42    113.61 o 
   2  -9  11       37.50       -2.73     80.47 o 
  -6  -8  11    14850.76    15262.76    545.43 o 
  -5  -8  11      862.45      857.97     88.10 o 
  -4  -8  11      511.01      512.08    104.70 o 
  -3  -8  11        2.73       43.16     46.50 o 
  -2  -8  11    16579.60    15272.45    579.95 o 
  -1  -8  11     2717.12     2474.20    139.36 o 
   0  -8  11     7787.32     7438.97    337.14 o 
   1  -8  11      664.92      619.04     97.24 o 
   2  -8  11      762.38      660.64    105.50 o 
   3  -8  11     4945.82     4630.52    251.04 o 
  -7  -7  11     2079.14     2324.56    369.32 o 
  -6  -7  11     8613.11     9123.15    332.08 o 
  -5  -7  11      263.66      330.87     66.73 o 
  -4  -7  11      461.26      571.56     75.13 o 
  -3  -7  11      209.54      169.57     60.36 o 
  -2  -7  11    17055.51    15704.50    847.19 o 
  -1  -7  11     1669.53     1677.04    109.97 o 
   0  -7  11     5468.73     5136.11    243.29 o 
   1  -7  11       35.45       68.03     68.58 o 
   2  -7  11     2488.93     2433.50    166.24 o 
   3  -7  11     7358.88     7403.64    337.01 o 
   4  -7  11     3740.95     3784.41    312.46 o 
   5  -7  11     6584.00     6793.72    326.16 o 
  -7  -6  11     4181.02     4672.07    580.67 o 
  -6  -6  11     9249.19    10009.66    432.33 o 
  -5  -6  11        1.83       -9.41     53.82 o 
  -4  -6  11     4158.87     4287.75    174.88 o 
  -3  -6  11       77.51       62.36     64.16 o 
  -2  -6  11    22488.87    22858.65    971.10 o 
  -1  -6  11      656.66      413.58    216.34 o 
   0  -6  11     2661.79     2700.25    133.87 o 
   1  -6  11      254.79      210.47     69.51 o 
   2  -6  11     4777.62     4782.13    304.55 o 
   3  -6  11    14255.98    14043.92    555.52 o 
   4  -6  11     3526.96     3634.34    205.96 o 
   5  -6  11     7264.19     7839.20    513.11 o 
   6  -6  11      174.36      176.87     92.28 o 
  -7  -5  11     1757.10     2013.26    177.21 o 
  -6  -5  11     5600.07     5938.88    299.55 o 
  -5  -5  11       84.28       67.08     55.40 o 
  -4  -5  11     8703.71     8936.13    300.44 o 
  -3  -5  11      350.64      436.77     90.82 o 
  -2  -5  11    22396.99    22683.81    991.08 o 
  -1  -5  11     1241.30     1150.56     86.48 o 
   0  -5  11     1402.04     1191.09    125.75 o 
   1  -5  11     3283.01     3056.89    138.69 o 
   2  -5  11     6329.05     6245.30    466.74 o 
   3  -5  11    15090.45    15576.32    602.09 o 
   4  -5  11     2232.18     2250.07    233.14 o 
   5  -5  11     3303.43     3536.55    203.22 o 
   6  -5  11       20.72        1.11     77.36 o 
  -7  -4  11     1396.51     1393.62    152.99 o 
  -6  -4  11     2389.11     2659.11    195.45 o 
  -5  -4  11      362.77      382.54     95.79 o 
  -4  -4  11    13966.11    14079.35    439.66 o 
  -3  -4  11      424.16      458.60     82.53 o 
  -2  -4  11    22907.88    23960.21    874.36 o 
  -1  -4  11     2407.62     2335.71    190.27 o 
   0  -4  11       18.01      127.02     47.33 o 
   1  -4  11     5376.36     4987.94    186.94 o 
   2  -4  11     6020.19     6112.45    271.89 o 
   3  -4  11    14290.19    14479.63    559.79 o 
   4  -4  11     1558.28     1639.22    140.39 o 
   5  -4  11      575.99      543.93     90.23 o 
   6  -4  11       86.60       29.92     76.13 o 
   7  -4  11     5851.65     5794.74    283.32 o 
  -7  -3  11     1078.86      967.84    134.57 o 
  -6  -3  11     2208.36     2335.20    192.79 o 
  -5  -3  11       11.24       98.34     80.65 o 
  -4  -3  11    22200.27    23450.11    700.06 o 
  -3  -3  11     1645.40     1695.36     99.30 o 
  -2  -3  11    25955.23    26874.91    788.85 o 
  -1  -3  11      390.74      399.88     54.37 o 
   0  -3  11      144.59      138.67     45.02 o 
   1  -3  11     7233.00     6465.06    261.87 o 
   2  -3  11     5972.82     5863.95    381.52 o 
   3  -3  11    21658.80    21655.88    800.11 o 
   4  -3  11     1086.68      994.96    100.47 o 
   5  -3  11       53.90      133.36     53.78 o 
   6  -3  11       43.85       54.00     54.56 o 
   7  -3  11    10556.12    10327.99    351.25 o 
   8  -3  11     1139.68     1265.49    105.85 o 
  -7  -2  11     1331.79     1159.33    141.43 o 
  -6  -2  11       80.73        1.41     81.47 o 
  -5  -2  11       34.78       53.97     80.69 o 
  -4  -2  11    24832.21    26187.65    966.10 o 
  -3  -2  11     2769.86     3121.99    134.05 o 
  -2  -2  11    18498.87    19118.75    569.77 o 
  -1  -2  11     4302.75     4394.13    162.86 o 
   0  -2  11     2768.34     2887.66    134.32 o 
   1  -2  11     6672.46     6699.52    225.46 o 
   2  -2  11    11528.56    10281.74    424.15 o 
   3  -2  11    18231.14    18735.25    576.52 o 
   4  -2  11      502.90      528.18     81.97 o 
   5  -2  11     1032.50     1119.74     84.54 o 
   6  -2  11       44.20       41.74     49.95 o 
   7  -2  11    16718.57    15142.96    485.60 o 
   8  -2  11     1966.16     1885.86    121.52 o 
  -7  -1  11      457.12      453.23    111.58 o 
  -6  -1  11       20.82       17.54     82.19 o 
  -5  -1  11      100.24      103.86     77.60 o 
  -4  -1  11    24335.53    24444.96    904.48 o 
  -3  -1  11     3127.57     3485.45    189.36 o 
  -2  -1  11    11772.35    11810.91    367.04 o 
  -1  -1  11     1637.18     1609.36     85.56 o 
   0  -1  11     7510.14     7890.68    255.65 o 
   1  -1  11    19699.27    20847.72    615.13 o 
   2  -1  11     9847.65    10017.72    314.60 o 
   3  -1  11    16946.21    16640.52    511.72 o 
   4  -1  11       78.27      115.09     48.30 o 
   5  -1  11      889.26      905.65     74.91 o 
   6  -1  11      599.43      676.41     71.92 o 
   7  -1  11    23757.79    22428.60    690.22 o 
   8  -1  11     2128.67     1884.87    118.14 o 
   9  -1  11     2372.52     2407.77    203.52 o 
  -7   0  11       19.56      -16.68    117.90 o 
  -6   0  11     2096.48     2207.07    169.84 o 
  -5   0  11      958.41      893.74    111.02 o 
  -4   0  11    13186.12    13822.92    540.34 o 
  -3   0  11     4442.95     4248.93    211.00 o 
  -2   0  11     4985.25     5099.71    233.78 o 
  -1   0  11      141.38      203.76     41.46 o 
   0   0  11     9940.50    10386.16    322.41 o 
   1   0  11    16299.45    16126.29    834.23 o 
   2   0  11     6677.62     6396.62    186.88 o 
   3   0  11    13986.31    13789.87    368.11 o 
   4   0  11      130.01      123.94     65.27 o 
   5   0  11     6904.83     6630.43    233.37 o 
   6   0  11       48.98      -11.19     60.02 o 
   7   0  11    18474.85    17052.39    533.92 o 
   8   0  11     2185.13     2236.36    123.45 o 
   9   0  11     1585.17     1362.43    127.13 o 
  -7   1  11      289.32      307.27     95.86 o 
  -6   1  11     2386.01     2640.62    179.87 o 
  -5   1  11       64.71       61.86     71.88 o 
  -4   1  11    14617.69    14288.29    553.70 o 
  -3   1  11     2536.78     2520.74    122.46 o 
  -2   1  11      820.07      832.42     85.85 o 
  -1   1  11      861.73      862.55     60.57 o 
   0   1  11    16530.76    17468.48    454.24 o 
   1   1  11    13747.40    13942.05    367.96 o 
   2   1  11     6176.92     6444.39    187.53 o 
   3   1  11     9554.14     9271.20    257.99 o 
   4   1  11      163.15      183.95     49.57 o 
   5   1  11    11810.87    11181.97    378.45 o 
   6   1  11      165.23      200.39     51.31 o 
   7   1  11    15015.19    14085.03    448.34 o 
   8   1  11      609.90      576.72     89.77 o 
   9   1  11      163.24       95.16     63.27 o 
  10   1  11     1062.07      986.29    121.76 o 
  -7   2  11       43.40       23.83     77.42 o 
  -6   2  11     6652.43     6526.14    305.09 o 
  -5   2  11      125.12       22.22     69.19 o 
  -4   2  11    15410.24    15129.11    480.34 o 
  -3   2  11     3679.10     3510.18    149.58 o 
  -2   2  11      400.75      252.57     56.57 o 
  -1   2  11    12381.88    12172.05    491.54 o 
   0   2  11     8809.14     9338.38    297.66 o 
   1   2  11    18012.45    18657.83    481.57 o 
   2   2  11     1604.34     1666.46     81.79 o 
   3   2  11     4452.54     4720.56    158.34 o 
   4   2  11       57.10       76.56     35.47 o 
   5   2  11    16078.63    15723.35    610.16 o 
   6   2  11      152.43      178.87     55.87 o 
   7   2  11    22112.50    21270.21    808.39 o 
   8   2  11      901.35     1008.21     89.90 o 
   9   2  11        1.78      154.22    119.28 o 
  10   2  11     3324.21     3647.24    230.12 o 
  -6   3  11     8526.25     8152.17    828.05 o 
  -5   3  11      737.93      844.32     86.47 o 
  -4   3  11    14755.57    14392.25    461.88 o 
  -3   3  11      850.05      635.75    201.58 o 
  -2   3  11      447.79      437.92     59.71 o 
  -1   3  11     3146.02     3141.60    135.59 o 
   0   3  11    11670.37    11577.36    407.68 o 
   1   3  11    37351.36    36395.61    917.00 o 
   2   3  11     4202.62     4454.10    140.85 o 
   3   3  11      187.54      214.50     38.43 o 
   4   3  11        2.75       51.61     35.33 o 
   5   3  11    19149.32    19817.84    873.60 o 
   6   3  11      561.02      590.50     80.46 o 
   7   3  11    14738.82    14805.13    468.59 o 
   8   3  11      561.51      436.34    122.25 o 
   9   3  11      851.96      793.40    108.30 o 
  10   3  11     5253.96     5249.29    270.99 o 
  -6   4  11    10005.53     9607.12    420.76 o 
  -5   4  11      959.79      976.73     94.00 o 
  -4   4  11     8880.48     8468.89    367.22 o 
  -3   4  11      188.60      152.03     54.55 o 
  -2   4  11      789.03      692.85     69.66 o 
  -1   4  11     8147.07     8088.11    274.21 o 
   0   4  11     5196.09     5009.48    184.87 o 
   1   4  11    34148.73    33096.28   1180.93 o 
   2   4  11      498.84      544.72     46.70 o 
   3   4  11     1686.61     1828.92     82.64 o 
   4   4  11       23.93       46.26     34.55 o 
   5   4  11    20514.56    21059.93    690.07 o 
   6   4  11     2257.58     2162.02    167.53 o 
   7   4  11     9854.78     9536.42    548.15 o 
   8   4  11       40.90       27.92     69.02 o 
   9   4  11     1295.70     1390.08    130.60 o 
  10   4  11     4868.78     4788.80    252.77 o 
  -5   5  11     1483.52     1036.41    196.07 o 
  -4   5  11     5114.50     4755.19    192.48 o 
  -3   5  11       49.02       29.43     51.19 o 
  -2   5  11     2683.55     2413.13    120.85 o 
  -1   5  11    10311.11     9914.74    326.92 o 
   0   5  11     7049.17     7005.98    304.71 o 
   1   5  11    22235.63    21518.17    651.89 o 
   2   5  11     1931.22     1959.29     83.63 o 
   3   5  11     1801.90     2156.04    101.34 o 
   4   5  11     1363.91     1367.15     84.57 o 
   5   5  11    36624.30    38047.00   1326.37 o 
   6   5  11     2311.40     2303.72    116.45 o 
   7   5  11     8337.43     8931.31    382.44 o 
   8   5  11      316.49      291.56     82.59 o 
   9   5  11     3745.59     3602.50    206.92 o 
  10   5  11     7089.82     7338.72    339.52 o 
  -5   6  11      762.68      744.35    110.15 o 
  -4   6  11     3155.38     3061.14    149.41 o 
  -3   6  11      331.04      307.26     70.74 o 
  -2   6  11     4073.29     3946.00    165.17 o 
  -1   6  11    12867.69    12197.34    393.74 o 
   0   6  11     3710.77     3713.44    152.55 o 
   1   6  11    10887.39    10541.50    341.70 o 
   2   6  11       34.70       30.03     22.19 o 
   3   6  11     6035.16     6495.62    265.35 o 
   4   6  11      258.82      219.91     61.59 o 
   5   6  11    33412.36    34441.72   1014.89 o 
   6   6  11     3784.78     3884.14    159.12 o 
   7   6  11     2536.20     2885.98    179.23 o 
   8   6  11     1028.26     1020.03    115.00 o 
   9   6  11     4475.32     4508.77    236.77 o 
  10   6  11    10939.44    10595.88    452.95 o 
  -4   7  11      707.63      657.99     83.20 o 
  -3   7  11       86.13       28.18     58.17 o 
  -2   7  11     4546.46     4211.81    173.99 o 
  -1   7  11    11523.31    11317.06    371.04 o 
   0   7  11     1048.30      945.32     78.08 o 
   1   7  11     4611.13     4755.50    181.57 o 
   2   7  11      485.32      615.89     81.27 o 
   3   7  11     9209.33     9927.32    444.61 o 
   4   7  11      561.04      535.17     61.32 o 
   5   7  11    22699.11    23665.73    712.44 o 
   6   7  11     1912.19     2037.11    112.27 o 
   7   7  11     1364.70     1548.57    100.07 o 
   8   7  11       62.68       95.67     78.55 o 
   9   7  11     8809.58     9192.18    400.81 o 
  10   7  11     8753.97     8796.02    626.15 o 
  -3   8  11      675.60      747.19     85.97 o 
  -2   8  11     5468.46     5438.37    212.41 o 
  -1   8  11     7486.71     7402.25    262.98 o 
   0   8  11     2041.51     1897.38    233.73 o 
   1   8  11     1633.74     1670.81    287.10 o 
   2   8  11      368.18      392.37     80.56 o 
   3   8  11    12137.87     8648.65    477.98 o 
   4   8  11     2333.56     2324.86    121.20 o 
   5   8  11    19508.30    21008.84    946.57 o 
   6   8  11      119.55      153.85     55.69 o 
   7   8  11      976.85      865.42     81.40 o 
   8   8  11     2439.83     2644.52    192.33 o 
   9   8  11     5578.21     6054.48    298.30 o 
  10   8  11    10216.51    10416.77    452.30 o 
  -2   9  11     6150.62     5617.37    415.65 o 
  -1   9  11     7723.65     7612.12    345.88 o 
   0   9  11      885.84      831.77    107.75 o 
   1   9  11      425.66      511.78     91.03 o 
   2   9  11      165.82      235.15     75.54 o 
   3   9  11    12844.39    13453.16    823.83 o 
   4   9  11     1122.98     1262.99    200.79 o 
   5   9  11     8164.47     8460.72    694.17 o 
   6   9  11     1202.07     1223.50     92.19 o 
   7   9  11     1087.67     1119.32    107.43 o 
   8   9  11     4028.46     4374.57    182.09 o 
   9   9  11     7817.02     8699.88    390.98 o 
  10   9  11     6340.68     6516.95    429.65 o 
  -1  10  11     9786.46     9809.70    485.48 o 
   0  10  11      485.42      462.66     98.99 o 
   1  10  11       52.14       97.81    100.45 o 
   2  10  11      271.53      285.18     84.06 o 
   3  10  11    14422.75    15959.92    902.43 o 
   4  10  11      387.11      447.63     88.75 o 
   5  10  11     8675.54     8954.25   1163.35 o 
   6  10  11      102.23      122.30     66.54 o 
   7  10  11     2352.30     2284.26    126.92 o 
   8  10  11     8957.58     9182.50    513.19 o 
   9  10  11     6062.75     6840.94    329.02 o 
   0  11  11       40.17       12.19    109.43 o 
   1  11  11      167.91      208.68    122.70 o 
   2  11  11      135.00      125.74     92.05 o 
   3  11  11    15346.53    16157.56    896.89 o 
   4  11  11     1751.02     1877.43    345.68 o 
   5  11  11     3521.19     4436.37    401.05 o 
   6  11  11        3.36      -26.70     57.95 o 
   7  11  11     3282.06     3483.04    347.96 o 
   8  11  11    10592.17    10591.49    665.42 o 
   9  11  11     4052.30     4395.82    252.19 o 
   2  12  11      261.71      145.66     89.24 o 
   3  12  11    11640.69    12367.78    527.17 o 
   4  12  11     1379.40     1604.64    346.45 o 
   5  12  11     1729.47     1886.58    409.07 o 
   6  12  11       35.60       53.17     69.30 o 
   7  12  11     3793.43     3906.49    346.23 o 
  -3  -9  12      145.34      206.06     89.15 o 
  -2  -9  12    17514.48    15319.14    883.56 o 
  -1  -9  12      275.90      333.31     94.06 o 
   0  -9  12      472.51      505.14    194.34 o 
  -5  -8  12       74.26       54.19     66.00 o 
  -4  -8  12     6198.55     6256.12    242.19 o 
  -3  -8  12      196.43      149.68     76.84 o 
  -2  -8  12    13751.97    12829.79    422.97 o 
  -1  -8  12     1015.34      868.43     93.62 o 
   0  -8  12      106.79       78.39     77.43 o 
   1  -8  12     1294.43     1319.14    132.25 o 
   2  -8  12     7393.22     7019.39    331.04 o 
  -6  -7  12      947.72     1053.73    144.70 o 
  -5  -7  12       21.09       60.06     64.89 o 
  -4  -7  12    13335.98    13142.77    830.31 o 
  -3  -7  12       27.76       64.45     60.79 o 
  -2  -7  12     9217.80     8420.41    353.36 o 
  -1  -7  12     1060.66      986.18     92.47 o 
   0  -7  12      191.31      189.97     74.73 o 
   1  -7  12     5487.23     5201.23    260.15 o 
   2  -7  12     8834.01     8748.67    482.31 o 
   3  -7  12     9910.04     9726.44    420.80 o 
   4  -7  12     1387.24     1523.01    149.35 o 
  -6  -6  12       62.67       73.09     98.68 o 
  -5  -6  12       71.29       60.01     61.43 o 
  -4  -6  12    12565.71    12876.74    424.84 o 
  -3  -6  12      917.11      990.49     88.43 o 
  -2  -6  12    11146.69    11195.48    619.04 o 
  -1  -6  12      154.47      159.02     57.75 o 
   0  -6  12     1360.57     1209.33    100.72 o 
   1  -6  12     4126.45     3917.97    212.96 o 
   2  -6  12     7532.94     7241.04    378.54 o 
   3  -6  12     9520.65     9690.47    646.00 o 
   4  -6  12      542.19      521.92    101.07 o 
   5  -6  12       15.70        1.40     81.06 o 
  -6  -5  12      811.27     1000.53    135.91 o 
  -5  -5  12       85.39      100.17     88.06 o 
  -4  -5  12    19331.23    20792.14    633.57 o 
  -3  -5  12     1611.36     1494.40    103.90 o 
  -2  -5  12     7657.79     8008.23    513.87 o 
  -1  -5  12       10.56       -2.53     51.44 o 
   0  -5  12     4179.61     4183.78    297.33 o 
   1  -5  12     9066.64     8779.68    370.43 o 
   2  -5  12     6645.52     6889.35    311.05 o 
   3  -5  12    11266.79    11607.71    473.94 o 
   4  -5  12      189.66      196.24     81.22 o 
   5  -5  12     1100.85     1075.04    123.34 o 
   6  -5  12        3.01      -39.27     81.95 o 
  -7  -4  12      258.34      218.66    113.72 o 
  -6  -4  12     2142.61     2282.23    274.25 o 
  -5  -4  12       56.27       63.10     84.52 o 
  -4  -4  12    16092.80    16814.16    521.83 o 
  -3  -4  12      618.34      627.26     72.70 o 
  -2  -4  12     5768.39     5754.08    211.24 o 
  -1  -4  12        5.60       12.80     47.18 o 
   0  -4  12     6777.96     6547.12    472.73 o 
   1  -4  12     9241.14     8011.51    911.82 o 
   2  -4  12     5395.70     4929.55    237.05 o 
   3  -4  12     9956.68    10311.82    424.78 o 
   4  -4  12       17.58       24.03    107.53 o 
   5  -4  12     3033.19     3130.32    187.91 o 
   6  -4  12      224.22      121.90    144.34 o 
   7  -4  12    11882.53    11659.07    576.43 o 
  -7  -3  12      368.51      362.78    123.58 o 
  -6  -3  12     3512.34     3842.57    317.07 o 
  -5  -3  12      104.44       72.25     85.38 o 
  -4  -3  12    20029.68    20871.83    790.78 o 
  -3  -3  12     1814.27     1905.52    108.67 o 
  -2  -3  12     1287.51     1419.62     91.34 o 
  -1  -3  12      463.17      436.63     59.53 o 
   0  -3  12    12735.57    12631.63    396.01 o 
   1  -3  12    13896.96    12802.59    479.63 o 
   2  -3  12     5178.37     5041.86    235.39 o 
   3  -3  12     5292.65     5598.71    257.96 o 
   4  -3  12      861.13      895.27    102.73 o 
   5  -3  12    10873.45    11182.27    455.69 o 
   6  -3  12      387.51      220.19    146.11 o 
   7  -3  12    16008.91    16088.22    630.54 o 
  -7  -2  12      359.79      399.63    120.01 o 
  -6  -2  12     6842.27     7194.83    539.86 o 
  -5  -2  12       57.05      -17.99     84.83 o 
  -4  -2  12    20971.79    21916.65    825.71 o 
  -3  -2  12     1284.26     1293.37    123.35 o 
  -2  -2  12      565.43      570.60     65.81 o 
  -1  -2  12     4834.29     5201.74    187.60 o 
   0  -2  12    11310.72    11976.78    382.77 o 
   1  -2  12    15578.65    15858.50    562.97 o 
   2  -2  12     5549.47     5070.54    196.65 o 
   3  -2  12     3220.71     3177.72    171.69 o 
   4  -2  12       57.42       28.57     60.96 o 
   5  -2  12    18421.50    18648.81    704.20 o 
   6  -2  12       23.09       77.47     87.20 o 
   7  -2  12    18849.38    17862.50    563.64 o 
   8  -2  12      402.66      421.28     77.82 o 
  -7  -1  12      144.41      332.87    111.61 o 
  -6  -1  12     7203.51     6992.13    331.72 o 
  -5  -1  12      276.30      226.41     90.12 o 
  -4  -1  12    13156.11    14562.58    574.57 o 
  -3  -1  12     1081.70     1243.09    118.25 o 
  -2  -1  12      134.76      124.37     44.20 o 
  -1  -1  12     3828.01     3952.56    152.93 o 
   0  -1  12     8886.32     8964.22    288.20 o 
   1  -1  12    18756.18    19946.06    957.93 o 
   2  -1  12     2066.16     2095.60    120.61 o 
   3  -1  12       19.13       48.52     41.31 o 
   4  -1  12     1097.95     1264.87     93.68 o 
   5  -1  12    15711.13    15333.85    484.79 o 
   6  -1  12      340.89      294.59     60.99 o 
   7  -1  12    16865.42    15383.19    492.50 o 
   8  -1  12      189.37      152.00     67.13 o 
  -6   0  12    15306.48    15247.87    608.48 o 
  -5   0  12     1493.44     1526.57    317.02 o 
  -4   0  12     8186.00     8384.67    389.37 o 
  -3   0  12      427.89      499.12     87.82 o 
  -2   0  12      514.87      600.61    150.86 o 
  -1   0  12     4899.17     5281.71    186.39 o 
   0   0  12    12289.10    13102.92    482.07 o 
   1   0  12    16557.44    16254.45    486.73 o 
   2   0  12     4908.88     4853.22    152.76 o 
   3   0  12      116.44      166.76     40.25 o 
   4   0  12      406.59      336.37     74.50 o 
   5   0  12    22609.99    21774.95    689.57 o 
   6   0  12      340.39      325.32     63.85 o 
   7   0  12    12598.29    11983.77    394.70 o 
   8   0  12      341.19      291.25     69.17 o 
   9   0  12     1260.99     1200.34    173.28 o 
  -6   1  12    14969.67    14563.16    683.32 o 
  -5   1  12     1202.51     1403.32    179.36 o 
  -4   1  12     4980.47     4673.10    352.17 o 
  -3   1  12      267.46      304.83     77.78 o 
  -2   1  12     3123.18     3011.57    167.26 o 
  -1   1  12     7556.91     7737.11    446.64 o 
   0   1  12     7641.42     8206.15    231.50 o 
   1   1  12    15554.17    16381.71    428.99 o 
   2   1  12     3267.76     3399.32    117.02 o 
   3   1  12      945.68      938.33     61.81 o 
   4   1  12      122.07      167.44     49.78 o 
   5   1  12    26872.43    25703.73    777.82 o 
   6   1  12     1716.96     1539.60    105.90 o 
   7   1  12     5748.43     5531.31    212.86 o 
   8   1  12       39.78       72.17     59.67 o 
   9   1  12     4172.06     3879.17    178.30 o 
  -6   2  12    15449.41    14833.42    758.00 o 
  -5   2  12      791.15      703.77    104.01 o 
  -4   2  12     1412.61     1252.89    119.62 o 
  -3   2  12      926.02      949.40    129.52 o 
  -2   2  12    10829.56    10744.88    431.44 o 
  -1   2  12    17215.61    17192.08    532.53 o 
   0   2  12     7422.57     7828.25    257.56 o 
   1   2  12    10129.08    10637.43    336.55 o 
   2   2  12     1250.64     1358.33     78.28 o 
   3   2  12     5538.56     6289.10    187.44 o 
   4   2  12       73.04       40.48     46.22 o 
   5   2  12    24833.13    24695.59    934.97 o 
   6   2  12     1036.23      986.85     82.66 o 
   7   2  12     2281.90     2333.74    123.56 o 
   8   2  12      157.20      169.50     61.18 o 
   9   2  12     5827.31     5166.66    294.68 o 
  -5   3  12      838.53      558.67    133.39 o 
  -4   3  12     1280.94     1245.54     98.30 o 
  -3   3  12      732.96      729.16     77.92 o 
  -2   3  12    11385.52    10918.90    863.57 o 
  -1   3  12    15277.53    14863.55    466.05 o 
   0   3  12     3317.66     3607.64    183.66 o 
   1   3  12     7248.01     7550.00    216.68 o 
   2   3  12      254.57      346.14     84.27 o 
   3   3  12    10003.45    10673.71    294.16 o 
   4   3  12       17.25       51.66     49.11 o 
   5   3  12    19872.91    18901.99    584.45 o 
   6   3  12      472.19      406.59     78.20 o 
   7   3  12      666.08      728.65     99.99 o 
   8   3  12     1099.12     1104.11    119.27 o 
   9   3  12     9402.31     9371.07    570.18 o 
  10   3  12    11275.25    10889.35    642.77 o 
  -5   4  12     1072.78      964.49     98.30 o 
  -4   4  12       95.52      187.01     62.67 o 
  -3   4  12      752.50      729.85    111.19 o 
  -2   4  12     9091.85     8593.81    293.87 o 
  -1   4  12    10840.09     9908.06    488.59 o 
   0   4  12     2999.06     2928.59    131.23 o 
   1   4  12     4613.96     4594.37    173.82 o 
   2   4  12     3700.92     3760.74    127.56 o 
   3   4  12    20426.91    22039.76    571.31 o 
   4   4  12        7.94       57.40     39.34 o 
   5   4  12    20340.84    20788.95    867.62 o 
   6   4  12      417.34      431.67     85.55 o 
   7   4  12      313.28      306.67     81.55 o 
   8   4  12     1350.03     1516.19    195.27 o 
   9   4  12     8931.97     8954.34    579.38 o 
  10   4  12     7748.70     7096.78    565.13 o 
  -4   5  12      287.85      247.88     87.08 o 
  -3   5  12     2126.86     2048.09    156.00 o 
  -2   5  12     9816.04     9294.41    400.56 o 
  -1   5  12    10571.56    10385.09    344.33 o 
   0   5  12     1463.09     1475.98     96.47 o 
   1   5  12      723.95      784.48     67.47 o 
   2   5  12     1040.43     1142.90     79.47 o 
   3   5  12    14679.07    16106.70    739.83 o 
   4   5  12      158.60      138.27     51.54 o 
   5   5  12    15368.88    16756.40    519.39 o 
   6   5  12       23.10       52.56     63.90 o 
   7   5  12     2087.36     1654.87    464.02 o 
   8   5  12     6198.50     6649.77    309.88 o 
   9   5  12    11236.49    11312.55    477.28 o 
  10   5  12     7788.07     8355.74    384.22 o 
  -4   6  12      778.96      788.17     89.12 o 
  -3   6  12     4515.12     4397.27    184.99 o 
  -2   6  12     7017.17     6368.94    235.58 o 
  -1   6  12    10661.54    10460.51    347.93 o 
   0   6  12      924.20      892.81     77.80 o 
   1   6  12      320.03      297.73     55.03 o 
   2   6  12      560.26      651.03     80.58 o 
   3   6  12    20319.62    21807.57    657.45 o 
   4   6  12      169.63      173.16     51.40 o 
   5   6  12    19579.31    21085.49    762.10 o 
   6   6  12      397.46      367.03     64.50 o 
   7   6  12     3993.35     4241.53    228.04 o 
   8   6  12     8119.14     8452.98    376.96 o 
   9   6  12     9410.22     9694.47    730.34 o 
  10   6  12     8616.56     8868.09    634.82 o 
  -3   7  12     3641.25     3492.93    165.01 o 
  -2   7  12     4685.33     4572.07    191.67 o 
  -1   7  12     8750.91     7979.14    281.38 o 
   0   7  12       69.69      105.04     52.95 o 
   1   7  12      338.09      417.47     84.67 o 
   2   7  12      141.15      272.21    130.10 o 
   3   7  12    17318.36    18309.26    700.34 o 
   4   7  12      266.20      268.26     66.37 o 
   5   7  12     5273.25     5652.13    212.38 o 
   6   7  12        0.27       32.71     52.91 o 
   7   7  12     1657.01     1892.51    154.37 o 
   8   7  12     7174.94     7582.93    728.24 o 
   9   7  12     5767.31     6414.48    311.01 o 
  10   7  12     6971.12     7163.77    340.60 o 
  -2   8  12     4197.54     4103.45    180.41 o 
  -1   8  12     3639.04     3646.43    209.15 o 
   0   8  12       25.49       -3.32     72.77 o 
   1   8  12     4253.49     4248.12    221.76 o 
   2   8  12      929.62     1049.64    109.96 o 
   3   8  12    16120.88    17954.07   1040.76 o 
   4   8  12     1264.15     1318.08    119.16 o 
   5   8  12     5724.71     6187.26    227.86 o 
   6   8  12      182.16      169.74     59.04 o 
   7   8  12     5272.66     5634.13    227.61 o 
   8   8  12     6695.32     6773.61    808.60 o 
   9   8  12     5661.81     5527.33    444.94 o 
  10   8  12     7702.37     7962.20    371.00 o 
  -1   9  12     1940.66     1913.73    160.94 o 
   0   9  12       21.00        6.10     78.50 o 
   1   9  12     6101.11     6295.86    300.78 o 
   2   9  12       74.92       19.10     94.07 o 
   3   9  12    18530.35    18999.79    736.84 o 
   4   9  12     1347.08     1378.34    159.28 o 
   5   9  12      906.62      923.57     85.03 o 
   6   9  12       71.73       95.20     59.81 o 
   7   9  12     6637.41     7477.75    295.22 o 
   8   9  12     8640.68     9171.97    408.83 o 
   9   9  12     3603.37     4132.10    260.32 o 
   0  10  12      401.30      261.52    102.59 o 
   1  10  12     7481.12     7733.93    354.63 o 
   2  10  12      103.66       36.64     79.16 o 
   3  10  12    11166.75    11490.71    638.38 o 
   4  10  12     1098.50     1003.42    216.69 o 
   5  10  12       50.89      117.42     77.86 o 
   6  10  12      676.55      659.41    111.11 o 
   7  10  12     6559.90     6971.01    259.69 o 
   8  10  12     9178.58     9664.93    645.20 o 
   9  10  12     1812.78     2127.92    175.33 o 
   2  11  12      542.21      599.01    126.70 o 
   3  11  12     8749.31     9294.63    413.62 o 
   4  11  12      353.51      371.73    111.13 o 
   5  11  12     1207.18     1577.28    263.22 o 
   6  11  12     1207.72     1120.69    238.17 o 
   7  11  12     6934.86     6819.62    602.37 o 
   8  11  12     8796.45     8886.23    481.22 o 
   5  12  12     2105.21     2137.93    371.97 o 
  -2  -8  13     3692.08     3724.84    653.02 o 
  -1  -8  13      257.95      326.28     92.36 o 
   0  -8  13     3871.48     3634.27    223.78 o 
  -4  -7  13    19969.11    20848.27    645.59 o 
  -3  -7  13      513.18      473.68     82.62 o 
  -2  -7  13     1900.97     2017.83    265.45 o 
  -1  -7  13       50.07        4.69     49.07 o 
   0  -7  13     6247.95     5879.59    593.04 o 
   1  -7  13     6698.41     6735.88    318.50 o 
   2  -7  13     4622.48     4879.73    281.05 o 
  -5  -6  13       16.28       76.23    102.16 o 
  -4  -6  13    11003.96    11705.52    390.02 o 
  -3  -6  13      858.92      818.34     87.47 o 
  -2  -6  13        4.46       23.81     58.46 o 
  -1  -6  13     2000.25     2122.35    222.68 o 
   0  -6  13    10021.71     8408.23   1483.76 o 
   1  -6  13     9411.97     8876.95    385.52 o 
   2  -6  13     3546.03     3211.55    198.59 o 
   3  -6  13      707.17      737.32    111.14 o 
   4  -6  13       29.19      -18.03     77.55 o 
  -5  -5  13      111.30      147.41    100.61 o 
  -4  -5  13    13028.79    13410.79    547.68 o 
  -3  -5  13     1061.99     1038.46    101.31 o 
  -2  -5  13       49.86      120.62     73.38 o 
  -1  -5  13     2677.87     2770.82    139.25 o 
   0  -5  13    10657.11     9867.18   1032.48 o 
   1  -5  13    12087.02    11653.03    474.08 o 
   2  -5  13     2131.30     2249.81    162.02 o 
   3  -5  13      400.50      468.50     91.27 o 
   4  -5  13      268.91      224.26     86.36 o 
   5  -5  13    10324.76    10002.96    432.29 o 
  -6  -4  13    13734.81    14692.09    640.40 o 
  -5  -4  13      238.59      232.92    101.49 o 
  -4  -4  13     7522.55     8451.45    412.72 o 
  -3  -4  13      605.39      580.54     81.02 o 
  -2  -4  13     1446.71     1435.54     99.42 o 
  -1  -4  13     6182.35     6158.21    345.24 o 
   0  -4  13    12233.95    11898.05    459.02 o 
   1  -4  13    11792.40    10871.54   1734.59 o 
   2  -4  13     1032.83     1030.62    109.70 o 
   3  -4  13      387.45      327.54     83.01 o 
   4  -4  13      240.85      187.14     80.00 o 
   5  -4  13    14540.74    15206.94    603.57 o 
   6  -4  13      115.98       93.93     86.79 o 
  -6  -3  13    16130.01    16901.85    678.29 o 
  -5  -3  13      138.19      325.09    103.55 o 
  -4  -3  13     5470.56     5887.57    286.83 o 
  -3  -3  13      113.37      180.43     93.97 o 
  -2  -3  13     4397.51     4460.63    175.08 o 
  -1  -3  13     5592.66     5984.92    216.78 o 
   0  -3  13    10825.97    11240.14    534.03 o 
   1  -3  13     9243.98     9176.25    438.80 o 
   2  -3  13      597.25      778.46    159.76 o 
   3  -3  13     1562.42     1601.96    133.61 o 
   4  -3  13      816.70      776.96    102.46 o 
   5  -3  13    18626.87    18556.01    711.33 o 
   6  -3  13       32.98       29.86     78.73 o 
   7  -3  13     3621.60     3925.61    228.37 o 
  -6  -2  13    16994.39    17696.83    703.66 o 
  -5  -2  13      247.61      186.80     94.30 o 
  -4  -2  13     4368.22     4362.92    236.44 o 
  -3  -2  13      180.03      321.88     87.20 o 
  -2  -2  13     9942.97    10258.25    332.07 o 
  -1  -2  13    13404.33    14072.60    436.16 o 
   0  -2  13     9606.43    10300.07    331.58 o 
   1  -2  13     5086.45     5057.76    187.85 o 
   2  -2  13      785.73      904.59     97.17 o 
   3  -2  13     4541.18     2786.69    202.60 o 
   4  -2  13       21.81      -26.38     64.54 o 
   5  -2  13    21775.43    22178.47    829.49 o 
   6  -2  13       35.23       -1.90     73.43 o 
   7  -2  13     1824.21     1775.25    151.18 o 
  -6  -1  13    14274.24    13974.59    575.22 o 
  -5  -1  13      156.66      240.18    195.37 o 
  -4  -1  13     2267.34     2243.79    363.59 o 
  -3  -1  13      187.10      217.69    121.30 o 
  -2  -1  13    12395.69    12766.89    502.80 o 
  -1  -1  13     9713.39    10363.77    331.22 o 
   0  -1  13     6084.33     6378.09    220.69 o 
   1  -1  13     9691.44    10058.64    321.29 o 
   2  -1  13      973.56     1106.57    163.75 o 
   3  -1  13    11387.74    10867.53    461.10 o 
   4  -1  13     1346.53     1290.54    114.62 o 
   5  -1  13    17803.29    17743.68    673.77 o 
   6  -1  13       54.21       85.12     59.40 o 
   7  -1  13     2084.42     2058.57    128.15 o 
   8  -1  13      662.70      618.17     87.68 o 
  -6   0  13    12648.17    12245.73    517.00 o 
  -5   0  13      527.81      540.89    156.93 o 
  -4   0  13       30.42       52.85     79.20 o 
  -3   0  13      532.41      458.82     95.29 o 
  -2   0  13    13252.04    12899.49    504.91 o 
  -1   0  13     9983.82    10892.84    431.30 o 
   0   0  13     3011.81     3240.02    160.90 o 
   1   0  13     4461.88     4554.89    169.21 o 
   2   0  13      713.57      728.23     74.09 o 
   3   0  13    19672.92    19698.32    730.33 o 
   4   0  13       53.66      107.25     96.38 o 
   5   0  13    14699.70    14673.10    469.75 o 
   6   0  13      178.24      179.43     60.15 o 
   7   0  13        1.45       22.31     61.04 o 
   8   0  13     1275.20     1138.37    100.08 o 
  -5   1  13     1804.78     1907.97    419.13 o 
  -4   1  13      283.57      376.32     91.04 o 
  -3   1  13     3464.20     3328.57    276.50 o 
  -2   1  13    11514.04    11116.29    444.87 o 
  -1   1  13    12323.29    11770.58    644.44 o 
   0   1  13     1486.61     1762.28    106.77 o 
   1   1  13      431.76      446.37     54.04 o 
   2   1  13     1579.57     1621.55    106.23 o 
   3   1  13    20981.87    21509.59    561.01 o 
   4   1  13        1.76       38.33     50.34 o 
   5   1  13    16875.92    16300.02    644.24 o 
   6   1  13       40.03        7.53     55.87 o 
   7   1  13      775.74      719.58     80.16 o 
   8   1  13     3095.01     3003.48    158.58 o 
   9   1  13     8852.47     8651.25    389.43 o 
  -5   2  13      317.99      395.98     98.71 o 
  -4   2  13     2526.75     2504.33    352.69 o 
  -3   2  13     1472.42     1416.30    128.39 o 
  -2   2  13    11080.21     8878.80   1489.53 o 
  -1   2  13    12414.81    12269.33    479.15 o 
   0   2  13      749.77      614.58     65.88 o 
   1   2  13      620.96      643.80     65.57 o 
   2   2  13     2038.41     2141.59    125.65 o 
   3   2  13    16183.25    16561.22    505.62 o 
   4   2  13      931.01      989.53     80.49 o 
   5   2  13    11720.13    11456.71    377.55 o 
   6   2  13       60.23        6.58     53.96 o 
   7   2  13     5267.17     5067.09    225.20 o 
   8   2  13     4966.32     4750.03    248.38 o 
   9   2  13     7247.78     7165.21    338.58 o 
  -5   3  13       36.89        4.58     83.31 o 
  -4   3  13     1680.20     1510.20    136.55 o 
  -3   3  13     3018.46     2820.51    219.63 o 
  -2   3  13    11607.35    10749.78    552.95 o 
  -1   3  13    12197.20    12461.60    500.94 o 
   0   3  13       21.19        2.69     23.38 o 
   1   3  13     2233.92     2298.17    112.51 o 
   2   3  13     1666.04     1893.30     86.74 o 
   3   3  13    18427.03    20440.16    534.57 o 
   4   3  13     1644.13     1781.85    109.58 o 
   5   3  13     7010.51     6445.76    235.70 o 
   6   3  13       25.21      119.32     71.06 o 
   7   3  13     5128.23     4865.39    252.13 o 
   8   3  13     4965.42     4789.88    309.74 o 
   9   3  13     8890.87     8576.37    386.06 o 
  -4   4  13     5492.38     5397.48    267.48 o 
  -3   4  13     5217.86     5468.84    275.22 o 
  -2   4  13    11104.33    10825.29    933.57 o 
  -1   4  13     5034.48     4806.56    249.32 o 
   0   4  13       20.32       47.18     48.12 o 
   1   4  13     2138.28     2235.67    112.17 o 
   2   4  13     1407.73     1599.47     95.89 o 
   3   4  13    24638.01    26810.65    868.15 o 
   4   4  13      274.08      292.40     49.15 o 
   5   4  13     2063.68     1989.59    147.11 o 
   6   4  13      241.76      255.53    135.23 o 
   7   4  13     9587.47     9385.76    405.64 o 
   8   4  13     6537.11     6580.65    508.60 o 
  -4   5  13     4974.64     4574.43    199.59 o 
  -3   5  13     6681.52     6371.78    301.24 o 
  -2   5  13     6366.74     5925.81    224.61 o 
  -1   5  13     2095.00     1894.75    113.82 o 
   0   5  13       16.69      -41.63     75.52 o 
   1   5  13     7087.88     7306.01    315.51 o 
   2   5  13     1347.98     1443.85     92.10 o 
   3   5  13    25820.23    27309.40    869.16 o 
   4   5  13      576.99      570.40     68.64 o 
   5   5  13      369.43      451.68     71.67 o 
   6   5  13      497.45      557.27     96.22 o 
   7   5  13     7976.52     8602.36    397.42 o 
   8   5  13    10980.65    11219.77    655.72 o 
   9   5  13     5336.90     5292.65    274.84 o 
  -3   6  13     6175.31     5936.93    233.56 o 
  -2   6  13     3048.66     2968.81    146.68 o 
  -1   6  13     1631.52     1465.10    103.88 o 
   0   6  13       30.74       44.68     52.60 o 
   1   6  13    13207.88    13371.46    428.00 o 
   2   6  13      307.42      219.32     72.52 o 
   3   6  13    17069.17    17466.17    670.86 o 
   4   6  13      110.30      156.30     54.94 o 
   5   6  13      300.57      449.42     68.69 o 
   6   6  13      453.52      412.11    198.50 o 
   7   6  13     9353.71     8965.62    840.86 o 
   8   6  13     8639.58     9278.34    925.82 o 
   9   6  13     4864.16     5598.17    288.75 o 
  -2   7  13     1221.42     1207.30    117.69 o 
  -1   7  13      508.35      685.44    136.68 o 
   0   7  13      312.73      386.05    128.32 o 
   1   7  13    12667.29    12852.93    517.57 o 
   2   7  13        2.09      -71.66     72.37 o 
   3   7  13    14961.50    15737.91    615.58 o 
   4   7  13       55.60      108.24     72.87 o 
   5   7  13      657.77      529.37    132.85 o 
   6   7  13     2594.49     2773.97    140.36 o 
   7   7  13    10761.37    11412.51    482.09 o 
   8   7  13    11587.91    11205.08    812.28 o 
   9   7  13     1523.07     1675.28    158.02 o 
  -1   8  13      139.86       80.71     84.34 o 
   0   8  13      351.54      327.00     90.19 o 
   1   8  13    14684.42    14896.33    595.33 o 
   2   8  13      407.54      451.97     93.53 o 
   3   8  13     6483.73     4241.46    287.79 o 
   4   8  13     1273.16     1497.26    130.64 o 
   5   8  13     2526.04     2621.37    158.63 o 
   6   8  13     2929.26     3524.85    162.78 o 
   7   8  13     7787.06     8030.74    366.35 o 
   8   8  13     4304.77     4554.86    253.00 o 
   9   8  13      583.28      684.22    130.55 o 
   0   9  13      897.31      776.93    114.92 o 
   1   9  13    14782.30    15160.38    611.74 o 
   2   9  13      109.20      110.05     83.31 o 
   3   9  13     3003.11     3417.32    200.93 o 
   4   9  13      248.74      240.35     85.00 o 
   5   9  13     5778.13     6159.58    295.17 o 
   6   9  13     6690.99     7222.25    338.94 o 
   7   9  13     8781.75     9206.24    322.14 o 
   8   9  13     4651.89     5145.53    518.36 o 
   1  10  13    13595.99    14148.79    580.57 o 
   2  10  13      263.31      284.18     96.47 o 
   3  10  13     1693.43     1743.55    309.58 o 
   4  10  13       27.85       30.68     87.56 o 
   5  10  13     5621.49     6218.03    772.67 o 
   6  10  13     5695.32     6032.83    524.36 o 
   7  10  13     3827.13     4185.74    186.37 o 
   8  10  13     3426.22     4192.95    248.68 o 
   3  11  13      187.39      273.12     99.78 o 
   4  11  13       29.39       77.83     91.32 o 
   5  11  13     8951.76     9868.77   1240.54 o 
   6  11  13     4697.07     5183.19    741.65 o 
  -1  -7  14     3681.14     3934.55    528.12 o 
   0  -7  14     7972.28     8075.11    751.30 o 
  -3  -6  14      270.76      188.64     69.63 o 
  -2  -6  14     6811.55     6654.71    251.77 o 
  -1  -6  14     6699.80     6707.20    406.26 o 
   0  -6  14     7945.12     9430.43    620.70 o 
   1  -6  14     5462.41     5273.16    266.71 o 
   2  -6  14      322.93      200.88     89.02 o 
  -4  -5  14     1430.04     1505.24    155.36 o 
  -3  -5  14       39.00       93.36     64.81 o 
  -2  -5  14     8759.21     9041.33    437.01 o 
  -1  -5  14     7470.84     7623.81    273.70 o 
   0  -5  14     7034.92     7661.07    340.72 o 
   1  -5  14     3245.44     3808.48    351.80 o 
   2  -5  14       20.50      -44.71     70.69 o 
   3  -5  14     6296.58     6052.60    295.84 o 
   4  -5  14      171.36      161.56     92.13 o 
  -4  -4  14       19.29       71.87     93.65 o 
  -3  -4  14      456.57      493.36    117.33 o 
  -2  -4  14    11198.98    11149.30    365.70 o 
  -1  -4  14     7578.85     7671.77    346.85 o 
   0  -4  14     4075.57     3872.06    198.27 o 
   1  -4  14     3802.13     3937.57    294.19 o 
   2  -4  14      547.76      516.65     92.70 o 
   3  -4  14    10321.79     9838.05    419.51 o 
   4  -4  14      718.79      557.83    102.71 o 
   5  -4  14    13460.78    13742.37    560.19 o 
  -5  -3  14       12.43      -27.13     98.48 o 
  -4  -3  14      213.61      323.87    100.91 o 
  -3  -3  14     1632.23     1575.77    145.56 o 
  -2  -3  14    11860.61    11833.36    381.90 o 
  -1  -3  14     4023.69     4209.96    171.15 o 
   0  -3  14     2287.64     2330.07    124.86 o 
   1  -3  14      905.11      887.03    151.08 o 
   2  -3  14      731.57      642.48     95.04 o 
   3  -3  14    14477.92    13806.97    546.57 o 
   4  -3  14      666.21      793.44    117.82 o 
   5  -3  14    11645.83    11421.51    474.07 o 
   6  -3  14       51.87       85.30     88.55 o 
  -5  -2  14      349.32      421.13    111.62 o 
  -4  -2  14      818.52      719.78    116.84 o 
  -3  -2  14      916.48     1044.80    121.74 o 
  -2  -2  14    12896.13    13373.00    530.90 o 
  -1  -2  14     7506.72     8060.95    274.33 o 
   0  -2  14      961.10     1043.36     83.65 o 
   1  -2  14        6.33      -14.96     48.51 o 
   2  -2  14     4405.76     4331.58    350.55 o 
   4  -2  14      466.83      379.63     86.66 o 
   5  -2  14     9307.63     9426.66    401.25 o 
   6  -2  14      207.04      223.60     89.98 o 
  -5  -1  14        5.67       -9.31     94.55 o 
  -4  -1  14     2115.17     2231.29    263.48 o 
  -3  -1  14     2780.85     3068.15    187.82 o 
  -2  -1  14    14166.04    14529.11    567.49 o 
  -1  -1  14     5278.21     5395.63    257.20 o 
   0  -1  14      328.40      251.27     55.58 o 
   1  -1  14     2654.52     2534.44    121.58 o 
   2  -1  14     1494.10     1747.61    128.39 o 
   3  -1  14    21097.31    21376.45    795.61 o 
   4  -1  14        4.33      -34.06     77.87 o 
   5  -1  14     6988.65     6960.50    311.77 o 
   6  -1  14        5.30      -78.94     71.51 o 
   7  -1  14     4545.80     4339.81    234.63 o 
  -5   0  14        3.17        7.86     93.48 o 
  -4   0  14     5403.75     5683.85    284.02 o 
  -3   0  14     4235.25     4334.45    307.23 o 
  -2   0  14    11282.73    11506.24    463.92 o 
  -1   0  14     5018.41     5329.25    251.14 o 
   0   0  14      140.41       69.12     34.45 o 
   1   0  14     3025.64     3282.76    140.43 o 
   2   0  14     2254.12     2323.06    115.85 o 
   3   0  14    17948.31    18238.28    684.27 o 
   4   0  14      719.78      651.63     89.97 o 
   5   0  14     1636.88     1541.12    189.59 o 
   6   0  14       22.20        7.29     73.74 o 
   7   0  14     8642.99     8012.69    291.53 o 
  -4   1  14     8936.41     8895.67    673.66 o 
  -3   1  14     6441.81     6604.50    305.44 o 
  -2   1  14     7828.84     7658.65    333.44 o 
  -1   1  14     1360.99     1652.08    186.19 o 
   0   1  14      131.48      170.14     67.48 o 
   1   1  14     7448.17     7480.55    250.38 o 
   2   1  14     1559.08     1717.55     99.08 o 
   3   1  14    19964.42    20235.39    748.60 o 
   4   1  14       87.75      180.74     58.08 o 
   5   1  14      695.63      698.94    103.50 o 
   6   1  14     1580.12     1394.06    104.43 o 
   7   1  14    10213.41     9843.26    340.40 o 
   8   1  14     5475.93     5088.88    212.11 o 
  -4   2  14    11063.74    10057.85    428.54 o 
  -3   2  14     8414.02     7119.88    593.22 o 
  -2   2  14     7178.07     6266.99    285.64 o 
  -1   2  14     2043.05     1838.03    136.32 o 
   0   2  14       93.91       75.09     62.61 o 
   1   2  14    10787.55    11195.29    440.29 o 
   2   2  14      814.38      892.30     73.29 o 
   3   2  14    22203.87    22901.36    761.54 o 
   4   2  14      105.67       92.74     55.50 o 
   5   2  14      373.53      402.69     71.59 o 
   6   2  14      812.01      842.37    107.87 o 
   7   2  14    13233.42    12814.59    526.87 o 
   8   2  14     9361.00     8325.24    404.03 o 
  -4   3  14     7614.46     7270.42    467.23 o 
  -3   3  14     5149.43     5120.47    541.80 o 
  -2   3  14     1465.93     1444.12    128.55 o 
  -1   3  14     1730.51     1757.65    134.20 o 
   0   3  14      790.67      761.78     91.32 o 
   1   3  14    15676.25    15875.69    614.74 o 
   2   3  14     1171.03     1303.57    128.00 o 
   3   3  14    13616.83    15110.86    514.47 o 
   4   3  14       35.58       25.32     54.75 o 
   5   3  14      622.37      669.58    123.30 o 
   6   3  14      698.33      613.01    152.68 o 
   7   3  14    10291.16    10508.77    848.26 o 
   8   3  14     9083.11     9042.59    671.47 o 
  -3   4  14     5803.90     5414.51    266.09 o 
  -2   4  14     1461.97     1464.01    132.11 o 
  -1   4  14        6.35      -58.48    100.27 o 
   0   4  14     1810.71     1934.86    129.57 o 
   1   4  14    15455.53    16011.50    501.01 o 
   2   4  14      154.67      209.55     55.01 o 
   3   4  14    10948.26    11786.40    327.61 o 
   4   4  14       49.22      110.52     47.89 o 
   5   4  14     2606.99     2678.17    177.18 o 
   6   4  14     2041.91     2024.93    159.52 o 
   7   4  14    13906.20    13184.52    544.58 o 
   8   4  14     6422.88     5904.15    300.28 o 
   9   4  14      745.11      948.93    179.26 o 
  -3   5  14     4705.17     4299.33    353.40 o 
  -2   5  14       57.39       -6.07    136.77 o 
  -1   5  14      967.41     1066.53     91.31 o 
   0   5  14     1186.56     1196.74     93.16 o 
   1   5  14    16155.06    15585.42    608.90 o 
   2   5  14      278.98      368.42     61.86 o 
   3   5  14     5597.75     5849.82    271.98 o 
   4   5  14       14.52       53.19     64.91 o 
   5   5  14     6983.19     7801.58    275.93 o 
   6   5  14     2646.43     2771.17    181.64 o 
   7   5  14    11716.66    11249.87    478.88 o 
   8   5  14     3631.71     3540.13    217.71 o 
   9   5  14      204.40      100.77    133.63 o 
  -2   6  14        2.09       11.57     63.99 o 
  -1   6  14     1052.77      873.22     87.77 o 
   0   6  14     1306.80     1315.76    100.00 o 
   1   6  14    17254.18    17006.79    661.33 o 
   2   6  14       12.73      122.17     75.10 o 
   3   6  14     2656.34     2683.34    234.42 o 
   4   6  14      179.27      141.42    105.36 o 
   5   6  14     9771.27    10603.07    454.98 o 
   6   6  14     4809.63     5048.68    260.83 o 
   7   6  14     7908.71     8154.96    515.55 o 
   8   6  14     2898.27     2896.40    282.05 o 
  -1   7  14     5478.69     5084.07    260.42 o 
   0   7  14      897.98      876.53    114.57 o 
   1   7  14    17094.70    17225.23    673.73 o 
   2   7  14      113.50       55.02     42.03 o 
   3   7  14      522.02      534.06     94.67 o 
   4   7  14      582.28      587.54     96.96 o 
   5   7  14    11322.72    12904.08    422.02 o 
   6   7  14     4422.63     4805.33    343.82 o 
   7   7  14     5536.64     5738.87    359.10 o 
   8   7  14     1227.86     1304.38    145.16 o 
   0   8  14      453.03      489.31    104.61 o 
   1   8  14    12688.16    12192.42    504.94 o 
   2   8  14        7.40      -20.20     77.71 o 
   3   8  14        0.90     -106.47     70.98 o 
   4   8  14      356.40      330.09     90.21 o 
   5   8  14    13810.73    15370.12    612.05 o 
   6   8  14     4556.75     4932.26    205.47 o 
   7   8  14     4052.73     4175.19    239.39 o 
   8   8  14       76.00      -28.02     89.22 o 
   1   9  14     9351.90     9781.60    426.31 o 
   2   9  14      146.42      103.95     88.45 o 
   3   9  14      682.73      574.45    165.82 o 
   4   9  14      496.08      376.26     97.00 o 
   5   9  14     9313.26     9747.17    637.69 o 
   6   9  14     6768.56     6826.60    423.34 o 
   7   9  14     3649.47     4226.36    245.00 o 
   3  10  14     2056.32     1958.49    165.32 o 
   4  10  14     1364.30     1087.28    356.09 o 
   5  10  14    13774.22    14989.83   1219.14 o 
   6  10  14     3725.19     4367.86    356.76 o 
  -2  -5  15    12841.63    13038.28    427.62 o 
  -1  -5  15     5539.32     5564.54    261.94 o 
   0  -5  15      328.50      286.80    158.09 o 
   1  -5  15      438.27      426.91     93.74 o 
   2  -5  15     2118.56     2029.04    162.02 o 
  -3  -4  15     2177.38     2201.76    178.61 o 
  -2  -4  15     8993.37     9012.55    354.67 o 
  -1  -4  15     4347.92     4458.41    227.16 o 
   0  -4  15       12.03       58.26     85.10 o 
   1  -4  15     1645.17     1646.78    259.13 o 
   2  -4  15     2707.58     2816.31    309.74 o 
   3  -4  15    12945.67    12910.83    528.31 o 
  -3  -3  15     4892.39     5010.00    272.90 o 
  -2  -3  15     8315.29     8995.71    395.69 o 
  -1  -3  15     2222.84     2218.32    125.02 o 
   0  -3  15       20.60       19.70     57.86 o 
   1  -3  15     4500.08     4830.96    238.98 o 
   2  -3  15     3484.17     3622.41    203.19 o 
   3  -3  15    12213.47    13060.68    795.12 o 
   4  -3  15       32.71      -22.74     89.93 o 
  -3  -2  15     5461.32     5488.02    276.60 o 
  -2  -2  15     3976.11     4030.25    227.26 o 
  -1  -2  15      890.60     1018.81    118.10 o 
   0  -2  15      174.10      255.23     62.26 o 
   1  -2  15    11556.94    11618.06    451.87 o 
   2  -2  15     2956.39     2835.00    171.30 o 
   3  -2  15    12482.13    12926.54    717.74 o 
   4  -2  15        0.88       -4.36     76.46 o 
   5  -2  15      431.09      440.29     99.65 o 
  -4  -1  15    11243.26    11316.97    477.32 o 
  -3  -1  15     6185.98     5867.58    288.87 o 
  -2  -1  15     2487.97     2330.49    164.76 o 
  -1  -1  15       76.34      234.46     79.46 o 
   0  -1  15     1116.16     1199.83     88.43 o 
   1  -1  15    15551.45    16050.99    494.86 o 
   2  -1  15      837.40      906.37    100.79 o 
   3  -1  15     9522.76     9736.27    404.25 o 
   4  -1  15        3.30      -34.47     66.05 o 
   5  -1  15      121.40      139.46     82.01 o 
   6  -1  15      933.02      801.18    114.80 o 
  -3   0  15     4108.91     4017.31    227.88 o 
  -2   0  15     1585.59     1515.88    136.68 o 
  -1   0  15      326.20      374.78     84.81 o 
   0   0  15     2079.62     1905.28    209.66 o 
   1   0  15    18738.27    19238.51    580.64 o 
   2   0  15      892.10     1092.52    102.14 o 
   3   0  15    11639.48    12304.07    486.71 o 
   4   0  15     1475.99     1262.47    120.07 o 
   5   0  15     3241.26     3330.94    300.56 o 
   6   0  15      735.01      889.78    117.95 o 
  -3   1  15     4636.56     5210.36    266.10 o 
  -2   1  15      272.35      162.31     82.32 o 
  -1   1  15     1054.26      669.11    234.73 o 
   0   1  15     2435.14     2493.63    160.03 o 
   1   1  15    22857.31    23084.51    850.14 o 
   2   1  15       86.72      142.38     52.59 o 
   3   1  15     6717.18     6748.08    292.80 o 
   4   1  15      161.61      168.30     73.48 o 
   5   1  15     7368.71     7373.00    383.82 o 
   6   1  15      927.24      834.24    110.97 o 
   7   1  15    10192.37    10017.44    425.38 o 
  -3   2  15     5421.73     3174.36    260.01 o 
  -2   2  15      108.46      108.31     79.24 o 
  -1   2  15     2253.97     2044.11    161.66 o 
   0   2  15     1359.09     1511.08    179.07 o 
   1   2  15    20083.80    19530.61    728.08 o 
   2   2  15       96.66      161.96     54.21 o 
   3   2  15     1856.36     1916.10    131.20 o 
   4   2  15        1.75      -69.96     66.16 o 
   5   2  15    12246.16    12328.08    627.84 o 
   6   2  15     3323.78     3209.78    233.01 o 
   7   2  15    11457.14    10868.34    670.16 o 
  -3   3  15     2394.19     2317.15    229.82 o 
  -2   3  15      558.59      421.69     91.31 o 
  -1   3  15     2573.85     2491.51    161.45 o 
   0   3  15      689.21      915.24    103.46 o 
   1   3  15    22059.87    21300.70    876.21 o 
   2   3  15      112.41      177.32     69.32 o 
   3   3  15      262.47      275.94     61.63 o 
   4   3  15        4.94        8.62     56.85 o 
   5   3  15    14610.87    15110.81    884.80 o 
   6   3  15     4511.63     4199.53    347.38 o 
   7   3  15     8403.18     8394.36    378.58 o 
  -2   4  15      215.10      291.11     89.62 o 
  -1   4  15     4927.88     5043.42    247.70 o 
   0   4  15     1747.10     1663.51    174.51 o 
   1   4  15     9853.59     9940.68    496.40 o 
   2   4  15      116.03      103.93     54.24 o 
   3   4  15      234.19      324.01     64.77 o 
   4   4  15      522.96      531.70     75.50 o 
   5   4  15    14196.28    14856.11    592.24 o 
   6   4  15     3592.20     3491.15    212.48 o 
   7   4  15     5696.75     5691.01    289.52 o 
   8   4  15      323.01      466.33    111.15 o 
  -2   5  15     1305.56     1358.52    133.67 o 
  -1   5  15    10753.00     9730.77    573.39 o 
   0   5  15     2329.82     2225.05    123.60 o 
   1   5  15    11524.35    11266.68    531.18 o 
   2   5  15        4.59      -29.61     70.46 o 
   3   5  15     1043.25     1152.23    118.72 o 
   4   5  15     1540.93     1613.59    190.33 o 
   5   5  15    16493.44    17568.28    689.32 o 
   6   5  15     4268.84     4268.92    237.40 o 
   7   5  15     3233.55     3441.35    218.86 o 
   8   5  15        1.39      -17.16    107.63 o 
  -1   6  15    11158.62    10983.74    372.49 o 
   0   6  15     1203.29     1143.02    143.04 o 
   1   6  15     5838.32     5524.59    400.52 o 
   2   6  15        4.29       65.79     76.19 o 
   3   6  15     2876.02     2933.67    185.96 o 
   4   6  15     1986.21     2261.32    166.85 o 
   5   6  15    13135.21    14386.37    797.14 o 
   6   6  15     4248.43     4432.83    245.32 o 
   7   6  15     1096.41     1132.82    137.80 o 
   0   7  15      358.20      318.64     97.35 o 
   1   7  15     4749.84     4794.64    347.27 o 
   2   7  15      238.66      126.05     76.28 o 
   3   7  15     4734.23     5166.20    305.76 o 
   4   7  15     1711.14     1861.11    155.90 o 
   5   7  15    10283.20    10488.58    600.17 o 
   6   7  15     4094.01     4475.61    248.02 o 
   7   7  15       50.60       36.98     84.98 o 
   2   8  15       11.33      114.58     88.42 o 
   3   8  15     4860.37     5048.34    263.92 o 
   4   8  15     3682.77     4119.83    236.31 o 
   5   8  15    11160.78    11853.56    495.63 o 
   4   9  15     2705.29     2747.41    329.83 o 
  -1  -3  16      563.23      715.75    183.40 o 
   0  -3  16     1859.10     1814.64    138.92 o 
   1  -3  16    13674.75    14395.91   1104.29 o 
   2  -3  16      946.10      964.28    206.32 o 
  -2  -2  16       53.98      134.00     93.34 o 
  -1  -2  16     1968.44     2008.74    160.55 o 
   0  -2  16     2162.24     2275.08    166.52 o 
   1  -2  16    14415.69    14220.78    753.01 o 
   2  -2  16      765.64      844.09    108.46 o 
   3  -2  16     3251.95     3303.85    363.92 o 
   4  -2  16      168.94       15.44     32.71 o 
  -2  -1  16      242.07      143.63     91.00 o 
  -1  -1  16     1569.52     1621.04    143.53 o 
   0  -1  16     2276.73     2473.37    255.98 o 
   1  -1  16    13874.16    13604.90    431.62 o 
   2  -1  16      146.95      201.06     77.80 o 
   3  -1  16       37.50      120.14     74.52 o 
   4  -1  16       58.46       14.57     77.72 o 
  -2   0  16     1378.83     1476.31    142.78 o 
  -1   0  16     6105.53     6233.62    292.50 o 
   1   0  16    13743.99    13878.30    616.98 o 
   2   0  16      106.52      139.67     86.76 o 
   3   0  16       12.75       58.07     92.29 o 
   4   0  16      131.49      112.56     83.24 o 
   5   0  16    15724.75    14776.68    830.87 o 
  -2   1  16     1254.39     1018.07    165.52 o 
  -1   1  16     7654.28     5372.93    357.65 o 
   0   1  16     4625.74     4585.21    236.80 o 
   1   1  16    13137.31    13874.25    600.54 o 
   2   1  16       29.35       96.57    111.77 o 
   3   1  16     1225.44     1485.07    254.89 o 
   4   1  16      372.59      360.97     86.57 o 
   5   1  16    16071.69    15940.22    619.30 o 
   6   1  16     3730.07     3200.64    304.06 o 
  -2   2  16     2159.95     2194.96    165.71 o 
  -1   2  16    13258.63    12737.91    508.24 o 
   0   2  16     2767.75     2606.56    168.71 o 
   1   2  16     8623.86     8477.25    356.36 o 
   2   2  16       30.43       23.90     68.23 o 
   3   2  16     2373.99     2755.00    166.23 o 
   4   2  16      640.23      621.19     96.41 o 
   5   2  16    15538.80    14914.62    581.57 o 
   6   2  16     2961.78     2627.32    241.09 o 
  -1   3  16    10701.36    10662.56    576.08 o 
   0   3  16     1390.27     1395.42    124.78 o 
   1   3  16     6724.31     6495.79    291.23 o 
   2   3  16       52.36       70.68     71.04 o 
   3   3  16     3327.03     3297.01    263.09 o 
   4   3  16      348.90      439.00    131.38 o 
   6   3  16     2485.57     2415.71    180.57 o 
  -1   4  16    11228.90    11063.88    460.58 o 
   0   4  16      363.98      319.08     88.81 o 
   1   4  16     1739.01     1774.33    200.93 o 
   2   4  16       81.79       13.40     91.54 o 
   5   4  16    12193.56    13395.00    547.84 o 
   6   4  16     2029.72     2002.80    165.49 o 
   0   5  16       54.63       97.00     97.60 o 
   1   5  16      396.25      466.39    135.32 o 
   2   5  16       97.77      117.39     81.05 o 
   3   5  16     8568.62     9309.86    641.97 o 
   4   5  16     2200.52     2490.60    207.13 o 
   5   5  16    10348.27    10873.86    463.79 o 
   6   5  16     1426.99     1356.91    141.72 o 
   1   6  16       14.22      -12.84    102.75 o 
   2   6  16        6.75      -60.19     81.66 o 
   3   6  16    11300.02    11962.84    495.56 o 
   4   6  16     5297.35     6085.93    392.20 o 
   6   6  16      885.20      986.88    127.69 o 
   3   7  16    11540.60    12816.87    870.15 o 
   4   7  16     2326.85     2603.48    189.87 o 
   5   7  16     2671.14     2954.01    200.70 o 
   1   0  17      962.55     1102.23    124.90 o 
   2   0  17      279.65      279.98     81.88 o 
   1   1  17       60.80      241.65     84.59 o 
   3   1  17    11588.68    11846.07    623.22 o 
   1   2  17       45.47      128.96     83.72 o 
   2   2  17      135.95      142.12     81.48 o 
   3   2  17    11418.89    12712.76    735.32 o 
   4   2  17     1629.51     1533.68    135.52 o 
   1   3  17      743.38      753.52    106.35 o 
   2   3  17       70.25       69.76     73.75 o 
   2   4  17      544.17      593.79    154.76 o 
   3   4  17    13981.70    13369.98    740.06 o 
                                                 
